# Supplementary material for: An unbiased approach to identify genes involved in development in a turtle with temperature-dependent sex determination
Source: BMC Genomics. 2012 Jul 15;13:308. doi: 10.1186/1471-2164-13-308 (PMC3434017; doi:10.1186/1471-2164-13-308)
Supplement: Additional file 1 — Homology searches for subtraction libraries. Homology searches for sequences from all 3 libraries. The table includes clone identifier, match, accession number, e-value, library, and redundancy. [file 1471-2164-13-308-S1.xls]

## Sheet: Sheet1
Clone Identifier	Match	Full Name	Accession number	E-value	Library	Redundancy
Fp211D	Actbl2	Beta-actin-like protein 2	FG341528.1	1e-05	F	1
Fp11C, Ep32B	ACTC1	Alpha-actin (AA 27-375)	FG341469.1, FG341248.1	1e-36	F,E	2
Fp32A, Fp91H, Mp16C, Mp15F, Mp53F, Fp13E	ACTG1	actin, gamma 2, smooth muscle, enteric	FG341580.1, FG341328.1, FG341336.1, FG341803.1, FG341794.1, FG341480.1	2e-35	F,M	6
Ep22C	ACTR10	actin-related protein 10 homolog (S. cerevisiae)	FG341208.1	3e-39	E	1
Fp51E	Actr3	ARP3 actin-related protein 3 homolog	FG341171.1	2e-49	F	1
Ep38F	AFP	Alpha-fetoprotein	FG341079.1	6e-36	D	1
Fp45H, Fp44H, Fp42B	ALB	albumin	FG341609.1, FG341604.1, FG341597.1	5e-33	F	3
Fp110F	ANKRD12	ankyrin repeat domain 12	FG341453.1	0.63	F	1
Fp111D, Fp59E	ANXA2	annexin2	FG341458.1, FG341641.1	1e-53	F	2
Fp62A	ANXA5	annexin A5	FG341647.1	8e-82	F	1
Mp28A	APC	adenomatosis polyposis coli	FG341375.1	7e-32	M	1
Fp63F	App	amyloid beta (A4) precursor protein (peptidase nexin-II, Alzheimer disease)	FG341652.1	2e-18	F	1
Fp57E	Arf1	ADP-ribosylation factor 1	FG341179.1	0.007	F	1
Fp15G	ARID4A	AT-rich interactive domain 4A	FG341489.1	6e-45	F	1
Ep46C	ASH1L	ash1 (absent, small, or homeotic)-like (Drosophila)	FG341233.1	4e-39	E	1
Mp54B, Mp17A, Mp42E, Mp54D, Mp29D, Mp51H, Mp38D	ATP5F1	ATP synthase, H+ transporting, mitochondrial Fo complex, subunit B1	FG341797.1, FG341338.1, FG341783.1, FG341798.1, FG341382.1, FG341789.1, FG341394.1	1e-70	M	7
Ep21F	ATP5J	ATP synthase, H+ transporting, mitochondrial F0 complex, subunit F6	FG341201.1	2e-05	E	1
Fp312H	avANT	ATP/ADP antiporter	FG341576.1	2e-05	F	1
Fp1012E	B3KX32	B3KX32	FG341414.1	4e-25	F	1
Mp17F	BBX	bobby sox homolog (Drosophila)	FG341341.1	0.26	M	1
Ep21E, Ep28G, Ep41E	BFSP1	Filensin	FG341199.1, FG341238.1, FG341200.1	0.39	E	3
Fp61C, Mp18H, Mp17B	BLNK	B-cell linker [ Gallus gallus ]	FG341644.1, FG341805.1, FG341339.1	0.29	F,M	3
Fp512E	BNIP3	BCL2/adenovirus E1B 19kDa interacting protein 3	FG341628.1	9e-38	F	1
Mp212C, Mp212E, Mp23A, Fp96E	BRIP1	BRCA1 interacting protein C-terminal helicase 1	FG341353.1, FG341355.1, FG341817.1, FG341764.1	0.43	F,M	4
Fp85E	Btf3l4	Transcription factor BTF3 homolog 4	FG341728.1	9e-55	F	1
Fp83B, Fp813B	BXDC1	brix domain containing 1	FG341710.1, FG341711.1	1e-14	F	2
Fp65E	BZW1	basic leucine zipper and W2 domains 1	FG341661.1	7e-45	F	1
Fp16B	C16ORF62	esophageal cancer assoc. protein	FG341492.1	2e-69	F	1
Ep31D, Ep24G	C2OR32	chromosome 2 open reading frame 32	FG341244.1, FG341221.1	2e-57	E	2
Ep22G	C5orf13	chromosome 5 open reading frame 13, neuronal protein 3.1	FG341211.1	2e-21	E	1
Mp111H	C9orf6	chromosome 9 open reading frame 6	FG341103.1	8e-57	M	1
Fp81H, Fp210G	CA3	carbonic anhydrase III, muscle specific	FG341705.1, FG341519.1	5e-71	F	2
Ep32A	CCD68	Coiled-coil domain-containing protein 68	FG341247.1	8e-34	E	1
Fp26A	Cct3	chaperonin containing TCP1, subunit 3 (gamma)	FG341549.1	3e-62	F	1
Fp810G	CD164	CD164 molecule, sialomucin	FG341689.1	8e-18	F	1
Fp910B	Cdc42	cell division cycle 42 (GTP binding protein, 25kDa)	FG341755.1	4e-49	F	1
Fp41H	cdk6	cyclin-dependent kinase 6	FG341153.1	5e-26	F	1
Mp112B	CDK7	cyclin-dependent kinase 7	FG341122.1	4e-05	M	1
Ep33E	Chchd10	coiled-coil-helix-coiled-coil-helix domain containing 10	FG341254.1	2e-18	E	1
Fp51G	Chmp2b	chromatin modifying protein 2B	FG341622.1	0.0002	F	1
Ep25D	CHRNA1	cholinergic receptor, nicotinic, alpha 1 (muscle)	FG341225.1	4e-48	E	1
Fp15C	CHRNA5	Neuronal acetylcholine receptor subunit alpha-5	FG341486.1	6e-45	F	1
Fp43A, Fp51C	CIRBP	Cold inducible RNA binding protein	FG341157.1, FG341433.1	4e-58	F	1
Mp16H	CKB	creatine kinase, brain	FG341095.1	2e-30	M	1
Fp27G	Cltc	clathrin, heavy polypeptide (Hc)	FG341145.1	4e-73	F	1
Fp105E	CLTCL1	clathrin, heavy chain-like 1	FG341422.1	3e-09	F	1
Fp110E	COL12A1	Collagen, type XII, alpha 1	FG341452.1	0.63	F	1
Ep112C, Ep110A, Ep14C, Ep43E, Ep11C, Ep211C, Ep312H, Ep12H, Ep15B, Ep15C, Ep111G, Ep22E, Fp93E, Ep23G, Ep312D, Ep14A, Ep18A, Ep211A, Ep21A, Ep22H, Ep23E, Ep54A, Ep14E, Ep15D, Ep46G	COL1A2	alpha-2 type I collagen	FG341117.1, FG341262.1, FG341270.1, FG341288.1, FG341364.1, FG341282.1, FG341304.1, FG341119.1, FG341090.1, FG341272.1, FG341114.1, FG341121.1, FG341333.1, FG341290.1, FG341302.1, FG341268.1, FG341277.1, FG341280.1, FG341120.1, FG341212.1, FG341214.1, FG341292.1, FG341087.1, FG341273.1, FG341295.1	5e-77	E,F	25
Fp108H	Col3a1	collagen, type III, alpha 1 (Ehlers-Danlos syndrome type IV, autosomal dominant)	FG341442.1	1e-69	F	1
Fp18G	COPB2	coatomer protein complex	FG341505.1	7e-91	F	1
Ep49G	COX6A1	cytochrome c oxidase subunit Via polypeptide 1	FG341300.1	1e-33	E	1
Fp104G	CTBP1	chromosome 10 open reading frame 6	FG341323.1	5e-59	F	1
Fp27D, Fp811F	CYTL1	cytokine-like 1	FG341517.1, FG341696.1	4e-42	F	2
Fp93B	DAAM2	dishevelled associated activator of morphogenesis 2	FG341331.1	0.17	F	1
Fp83D, Fp810C	DDX1	DEAD (Asp-Glu-Ala-Asp) box polypeptide 1	FG341713.1, FG341687.1	8e-22	F	2
Fp29E	DDX17	DEAD (Asp-Glu-Ala-Asp) box polypeptide 17	FG341559.1	2e-05	F	1
Fp210F, Fp101E	DDX5	DEAD (Asp-Glu-Ala-Asp) box polypeptide 5	FG341518.1, FG341314.1	1e-14	F	2
Mp11A	DERL2	Der1-like domain family, member 2	FG341305.1	2e-42	M	1
Ep24H	DTD1	D-tyrosyl-tRNA(Tyr) deacylase	FG341222.1	3e-31	E	1
Mp11D	DTNB	Dystrobrevin beta isoform 6	FG341308.1	0.82	M	1
Fp310F	Dynll2	Dynein light chain LC8-type 2, isoform CRA_a	FG341564.1	2e-08	F	1
Fp210C, Ep42B	Eef1a1	eukaryotic translation elongation factor 1 alpha 1	FG341524.1, FG341286.1	5e-64	E,F	2
Ep22D	EEF1B2	eukaryotic translation elongation factor 1 beta 2	FG341209.1	2e-33	E	1
Fp102G, Fp87D	EFR3A	EFR3 homolog A	FG341316.1, FG341740.1	0.77	F	2
Fp111H	Eif1	eukaryotic translation initiation factor 1	FG341462.1	4e-06	F	1
Fp63A	Eif3b	Eukaryotic translation initiation factor 3 subunit B	FG341650.1	4e-89	F	1
Fp88B	EIF3M	eukaryotic translation initiation factor 3, subunit M	FG341744.1	4e-94	F	1
Fp24A	Eif4a2	eukaryotic translation initiation factor 4A, isoform 2	FG341514.1	6e-06	F	1
Fp13H	EPRS	glutamyl-prolyl-tRNA synthetase	FG341481.1	4e-12	F	1
Fp812H, Fp812G, Fp46F	ERV3	endogenous retroviral sequence 3 (includes zinc finger protein H-plk/HPF9)/ R envelope protein	FG341703.1, FG341702.1, FG341614.1	4e-06	F	3
Mp121G	ESR2	estrogen receptor 2 (beta)	FG341788.1	3e-45	M	1
Mp29H	Ext2	exostosin 2	FG341384.1	0.006	M	1
Fp34H	Eya2	eyes absent homolog 2	FG341583.1	0.0002	F	1
Fp105F	FAH	fumarylacetoacetate hydrolase	FG341423.1	6e-36	F	1
Ep39A	FAHD1	fumarylacetoacetate hydrolase domain containing 1	FG341081.1	3e-69	E	1
Ep32D	Fam125a	family with sequence similarity 125, member A	FG341250.1	6e-45	E	1
Fp27A, Fp23F	FBXO3	F-box protein 3	FG341551.1, FG341539.1	2e-07	F	2
Mp19E, Mp14G	FETUB	fetuin B, apo AI promoter B-region binding protein	FG341110.1, FG341138.1	2e-21	M	2
Ep31C	FGG	fibrinogen gamma chain	FG341243.1	5e-45	E	1
Mp18H	FLG	filaggrin	FG341099.1	0.43	M	1
Mp12C	FLJ38985	FLJ38985	FG341123.1	4e-23	M	1
Fp111B	FLJ92888	FLJ92888	FG341456.1	4e-08	F	1
Fp43G, Fp41A, Fp84D	FTH	ferritin, heavy polypeptide 1	FG341160.1, FG341592.1, FG341721.1	6e-74	F	3
Ep35D	GGPS1	geranylgeranyl diphosphate synthase 1	FG341068.1	2e-36	E	1
Fp78D	GLDC	glycine dehydrogenase (decarboxylating)		1e-51	F	1
Ep33G	Glrx3	glutaredoxin 3	FG341255.1	3e-58	E	1
Fp88G	Glrx5	glutaredoxin 5 homolog (S. cerevisiae)	FG341747.1	2e-27	F	1
Mp14E	GNG11	guanine nucleotide binding protein (G protein), gamma 11	FG341136.1	1e-34	M	1
Mp17C	Gng7	guanine nucleotide binding protein (G protein), gamma 7	FG341096.1	0.008	M	1
Mp15C	GPR125	G protein-coupled receptor125	FG341801.1	3e-79	M	1
Mp1C	GPX1	glutathione peroxidase 1	FG341787.1	6e-16	M	1
Ep12D	GSTM2	glutathione S-transferase M2 (muscle)	FG341266.1	1e-56	E	1
Ep21H	Gtpbp4	GTP binding protein 4	FG341204.1	7e-24	E	1
Fp88F	H2afz	H2A histone family, member Z	FG341746.1	8e-28	F	1
Fp41C	Hadhb	hydroxyacyl-Coenzyme A dehydrogenase/3-ketoacyl-Coenzyme A thiolase/enoyl-Coenzyme A hydratase, beta subunit	FG341593.1	5e-05	F	1
Fp24F	HAT1	histone acetyltransferase 1	FG341541.1	4e-61	F	1
Fp94R	HBAD	hemoglobin, alpha 2	FG341334.1	1e-42	F	1
Fp17E	HBZ	hemoglobin, zeta	FG341498.1	3e-55	F	1
Fp11E, Mp47G	HDAC2	histone deacetylase	FG341471.1, FG341342.1	2e-117	F,M	2
Fp511H	Hectd1	HECT domain containing 1	FG341170.1	1	F	1
Fp17F	HMGB1	high-mobility group box 1	FG341499.1	1e-32	F	1
Fp11B, Fp14G	HMGB3	high mobility group box 3	FG341468.1, FG341483.1	3e-35	F	2
Mp212D, Mp53G	HMGN1	high-mobility group nucleosome binding domain 1	FG341354.1, FG341795.1	2e-05	M	2
Ep34G	HNRNPAB	heterogeneous nuclear ribonucleoprotein A/B	FG341067.1	1e-80	E	1
Fp19E, Fp19D, Fp112D	HSBP1	heat shock factor binding protein 1	FG341510.1, FG341509.1, FG341465.1	4e-25	F	3
Fp54C	HSP90AA1	heat shock 90kDa protein 1, alpha	FG341175.1	4e-44	F	1
Ep11H	HSP90B1	heat shock protein 90kDa beta (Grp94), member 1	FG341257.1	2e-62	E	1
Mp37E	Hspa8	heat shock 70kDa protein 8	FG341393.1	7e-45	M	1
Fp108E	HSPD1	heat shock 60kDa protein 1 (chaperonin)	FG341440.1	2e-28	F	1
Fp72C, Fp71B, Fp111G	Ilf3	interleukin enhancer binding factor 3, 90kDa	FG341679.1, FG341677.1, FG341461.1	7e-26	F	3
Ep28B	Immt	inner membrane protein, MIT	FG341298.1	1e-59	E	1
Mp11G	IMPA1	inositol (myo)-1(or 4)-monophosphatase 1	FG341310.1	1e-23	M	1
Fp97C	Insig2	insulin induced gene 2	FG341769.1	1e-27	F	1
Fp36G	JAM2	junction adhesion molecule 2	FG341150.1	4e-24	F	1
Mp13B	JMJD1C	jumonji domain containing 1C	FG341128.1	6e-16	M	1
Fp310B	Katna1	katanin p60 subunit A 1	FG341563.1	2e-05	F	1
Fp94B	KBTBD10	kelch repeat and BTB (POZ) domain containing 10	FG341335.1	6e-72	F	1
Mp31E	Kctd5	potassium channel tetramerisation domain containing 5	FG341386.1	9e-38	M	1
Fp54A	KDELC1	KDEL (Lys-Asp-Glu-Leu) containing 1	FG341630.1	1e-35	F	1
Fp67D, Fp68C	KIAA0196	strumpellin	FG341668.1, FG341673.1	1e-47	F	2
Fp25E	KIAA0372	KIAA0372	FG341547.1	1e-36	F	1
Fp37D	KIAA0528	KIAA0528	FG341584.1	0.0007	F	1
Mp27D	KIAA1143	KIAA1143	FG341372.1	6e-43	M	1
Ep29H	KIAP3	kinesin-associated protein 3	FG341242.1	4e-65	E	1
Fp1012G	KIDINS220	UTP6, small subunit (SSU) processome component, homolog (yeast)	FG341415.1	3e-36	F	1
Fp47G	KLHDC2	kelch domain containing 2	FG341162.1	8e-44	F	1
Fp54F	KNG1	kininogen 1	FG341633.1	4e-30	F	1
Mp18F, Mp24A	Laptm4a	lysosomal-associated protein transmembrane 4 alpha	FG341016.1	8e-74	M	2
Mp54E	LBR	lamin B receptor	FG341799.1	4e-07	M	1
Fp57F	LGMN	legumain	FG341180.1	2e-10	F	1
Fp99G	LOC416603	LOC416604	FG341777.1	5e-12	F	1
Fp92A	LRRC42	leucine rich repeat containing 42		1e-06	F	1
Fp24D, Fp111C	LUM	lumican	FG341540.1, FG341457.1	6e-30	F	2
Fp91E	MALAT1	metastasis associated lung adenocarcinoma transcript 1 (non- protein coding)	FG341327.1	2e-32	F	1
Fp106F	Map1a	malate dehydrogenase 2, NAD (mitochondrial)	FG341428.1	3e-43	F	1
Fp16E	MAPK9	mitogen-activated protein kinase 9/Jun kinase	FG341494.1	1e-111	F	1
Fp111F	MCG16094	MCG16095	FG341460.1	4e-10	F	1
Fp106D	MDH2	malate dehydrogenase 2, NAD (mitochondrial)	FG341427.1	2e-32	F	1
Fp64G	MDN1	MDN1, midasin homolog (yeast)	FG341657.1	0.48	F	1
Fp89B	Metap1	methionyl aminopeptidase 1	FG341750.1	8e-99	F	1
Fp47A	METTL4	methyltransferase like 4	FG341616.1	3e-07	F	1
Fp101A	METTL5	methyltransferase like 5	FG341311.1	6e-65	F	1
Fp18E, Fp12D	MMP2	matrix metalloproteinase2	FG341503.1, FG341475.1	2e-103	F	2
Fp103D, Fp25G	MOCS2	molybdenum cofactor synthesis 2/molybdopterin synthase	FG341319.1, FG341515.1	6e-06	F	2
Fp93C	MRPL47	mitochondrial ribosomal protein L47	FG341332.1	3e-61	F	1
Fp812E	MRPS9	mitochondrial ribosomal protein S9	FG341700.1	1e-56	F	1
Fp310G	MS4A3	membrane-spanning 4-domains, subfamily A, member 3 (hematopoietic cell-specific)	FG341148.1	0.15	F	1
Ep34F	MSMB	microseminoprotein, beta-	FG341066.1	8e-17	E	1
Fp73G	Mt3	metallothionein 3	FG341682.1	0.22	F	1
Fp65G	MTF2	metal response element binding transcription factor 2	FG341663.1	8e-57	F	1
Fp108F	MYL1	myosin, light chain 1	FG341441.1	0.0008	F	1
Fp84B	Myl12b	myosin regulatory light chain	FG341719.1	9e-59	F	1
Mp24F	Myoz2	Myozenin2	FG341361.1	3e-16	M	1
Fp31B, Fp1011G	NCOR1	nuclear receptor co-repressor 1	FG341577.1, FG341410.1	7e-61	F	2
Fp89H	NDUA4	NADH dehydrogenase 1 alpha subcomplex subunit 4	FG341754.1	0.0001	F	1
Mp16E	NFE2L1	nuclear factor (erythroid-derived 2)-like 1	FG341337.1	1e-05	M	1
Fp59H	NFIB	nuclear factor I/B		4e-46	F	1
Fp21G	Notch2	notch 2		0.074	F	1
Fp97E, Fp46C, Fp89E	NPM1	nucleophosmin/ (nucleolar phosphoprotein B23, numatrin)	FG341770.1, FG341612.1, FG341752.1	2e-21	F	3
Fp94C	O57535	non-metastatic cells 2	FG341758.1	7e-53	F	1
Mp29A, Mp24E, Fp45B, Fp44B, Mp110A, Fp42C	OGN	osteoglycin	FG341379.1, FG341360.1, FG341606.1, FG341600.1, FG341190.1, FG341598.1	4e-31	F,M	6
Mp16G, Mp17G	OLFR104	olfactory receptor 104	FG341094.1, FG341108.1	0.71	M	2
Fp111A	Olfr1496	olfactory receptor 1496	FG341455.1	33.1	F	1
Fp67F	OR5M1	olfactory receptor, family 5, subfamily M, member 1	FG341669.1	0.098	F	1
Fp55H	OXNAD1	oxidoreductase NAD-binding domain containing 1	FG341637.1	0.0009	F	1
Mp14H, Ep11A	PABPC1	poly(A) binding protein, cytoplasmic 1	FG341139.1, FG341140.1	1e-92	E,M	2
Fp43E, Fp44E	PAM	peptidylglycine alpha-amidating monooxygenase	FG341159.1, FG341602.1	9e-69	F	2
Fp11D	PCNA	proliferation cell nuclear antigen	FG341470.1	2e-06	F	1
Fp65A	PDE4DIP	phosphodiesterase 4D interacting protein (myomegalin)	FG341659.1	0.84	F	1
Fp412C, Fp1012B, Fp311C	Pdia4	protein disulfide isomerase-associated 4	FG341590.1, FG341413.1, FG341567.1	5e-63	F	3
Fp12A, Fp67G, Fp511E	PDIA6	protein disulfide isomerase family A, member 6	FG341401.1, FG341670.1, FG341167.1	1e-55	F	3
Fp91D, Fp82C	PEPD	peptidase D	FG341326.1, FG341707.1	1e-18	F	2
Ep46E	Pfdn1	prefoldin subunit 1	FG341235.1	1e-33	E	1
Fp68H	PH6	PHD finger protein 6	FG341675.1	2e-83	F	1
Ep46F	Pias1	protein inhibitor of activated STAT, 1	FG341236.1	6e-39	E	1
Fp103A	Pmpca	peptidase (mitochondrial processing) alpha	FG341317.1	6e-34	F	1
Fp92E	PMS2	postmeiotic segregation increased 2 (S. cerevisiae)	FG341330.1	3e-74	F	1
Fp106B	PNPLA8	patatin-like phospholipase domain containing 8	FG341425.1	0.63	F	1
Fp99E	POLB	polymerase (DNA directed), beta	FG341775.1	1e-75	F	1
Fp512C	Postn	periostin, osteoblast specific factor	FG341627.1	4e-05	F	1
Fp81G, Fp12F	POTEF	POTE ankyrin domain family, member F	FG341704.1, FG341477.1	0.48	F	2
Mp15H	PPIL6	peptidylprolyl isomerase (cyclophilin)-like 6	FG341804.1	3e-100	M	1
Mp43E	Ppp1cc	protein phosphatase 1, catalytic subunit, gamma isozyme	FG341197.1	2e-53	M	1
Fp86E, Ep32C	PRDX1	peroxiredoxin 1	FG341734.1, FG341249.1	6e-70	E,F	2
Fp108B	PRMT10	protein arginine methyltransferase 10 (putative)	FG341437.1	2e-18	F	1
Fp46H	PRMT7	protein arginine N-methyltransferase 7	FG341615.1	5e-44	F	1
Fp19B, Fp19C, Fp112B, Fp112C	PRP8	pre-mRNA processing factor 8	FG341507.1, FG341508.1, FG341463.1, FG341464.1	2e-31	F	4
Ep35H	Prpf38a	proteasome (prosome, macropain) subunit, alpha type, 7	FG341069.1	2e-17	E	1
Mp13C	Psma7	proteasome (prosome, macropain) subunit, alpha type, 7	FG341129.1	1e-58	M	1
Fp15H	Psmc1	proteasome (prosome, macropain) subunit, alpha type, 7	FG341490.1	6e-80	F	1
Fp212E	Pttg1ip	pituitary tumor-transforming 1 interacting protein	FG341534.1	2e-05	F	1
Mp22F, Mp52D, Mp52E	Q08525	Q08525	FG341815.1, FG341792.1, FG341793.1	4e-07	M	3
Fp107G	Q8BTC1	Q8BTC1	FG341436.1	2e-18	F	1
Ep25H	QPCT	glutaminyl-peptide cyclotransferase	FG341229.1	0.058	E	1
Ep61E	RAN	RAN, member RAS oncogene family	FG341260.1	3e-35	E	1
Fp16G	rbf	retinoblastoma-family protein	FG341496.1	7e-05	F	1
Mp112B	Rbm3	RNA binding motif (RNP1, RRM) protein 3	FG341104.1	2e-37	M	1
Fp96H	RBM6	RNA binding motif protein 6	FG341766.1	1e-35	F	1
Ep81F	RCJMB04_15n8	RCJMB04_15n8	FG341261.1	3e-21	E	1
Mp11F	RCJMB04_1c14	RCJMB04_1c14	FG341309.1	2e-27	M	1
Fp212B	RCJMB04_2N3	RCJMB04_2N3	FG341531.1	0.0001	F	1
Ep39D, Ep29F, Ep22E	RGL1	ral guanine nucleotide dissociation stimulator-like 1	FG341082.1, FG341240.1, FG341210.1	4e-83	E	3
Ep33D	RhoA	ras homolog gene family, member A	FG341253.1	0.006	E	1
Mp110H	Rnps1	RNA binding protein S1, serine-rich domain	FG341102.1	6e-07	M	1
Mp16F	Rora	RAR-related orphan receptor A	FG341093.1	0.019	M	1
Ep36A, Ep24B	RPL10A	ribosomal protein L17	FG341070.1, FG341215.1	4e-84	E	2
Mp210C	Rpl17	ribosomal protein L10a	FG341344.1	8e-17	M	1
Fp62C	RPL22L1	ribosomal protein L22-like 1	FG341648.1	8e-39	F	1
Mp212B	RPL27A	ribosomal protein L27a	FG341343.1	8e-17	M	1
Ep211D	RPL35A	ribosomal protein L35a	FG341283.1	1e-58	E	1
Mp310G	Rpl37	ribosomal protein L37	FG341828.1	4e-06	M	1
Mp26C, Mp12F	RPL6	ribosomal protein L6	FG341368.1, FG341784.1	2e-30	M	2
Ep26H, Ep14B, Ep211E, Ep56B, Ep23H, Ep312C	RPS12	ribosomal protein S12	FG341296.1, FG341269.1, FG341284.1, FG341293.1, FG341291.1, FG341301.1	1e-68	E	6
Fp51H	Rps13	ribosomal protein S13	FG341623.1	5e-05	F	1
Ep13B, Fp211F, Fp88H	RPS15	ribosomal protein S15	FG341267.1, FG341521.1, FG341748.1	1e-34	E,F	3
Fp104H	Rps18	ribosomal protein S18	FG341418.1	2e-43	F	1
Fp57D	Rps24	ribosomal protein S24	FG341178.1	3e-16	F	1
Ep111D	Rps25	ribosomal protein S25	FG341113.1	1e-35	E	1
Ep46D	Rps27	ribosomal protein S27 (metallopanstimulin 1)	FG341234.1	5e-38	E	1
Ep110C, Fp38H	Rps3	ribosomal protein S3	FG341263.1, FG341152.1	3e-33	E,F	2
Ep38C	RPS6	ribosomal protein S6	FG341077.1	5e-66	E	1
Mp15F	RUSC2	RUN and SH3 domain containing 2	FG341091.1	0.019	M	1
Mp22D	SAMM50	sorting and assembly machinery component 50 homolog (S. cerevisiae)	FG341814.1	3e-100	M	1
Mp21C, Fp312B	SAT1	spermidine/spermine N1-acetyltransferase	FG341810.1, FG341571.1	8e-38	F,M	2
Ep33C	SCCPDH	saccharopine dehydrogenase (putative)	FG341252.1	9e-58	E	1
Ep38D	Schip1	schwannomin interacting protein 1	FG341078.1	5e-55	E	1
Mp110G, Mp23F	SDCCAG1	serologically defined colon cancer antigen 1	FG341101.1, FG341820.1	2e-13	M	2
Mp29B, Mp29E, Fp92C	SDHA	succinate dehydrogenase complex, subunit A, flavoprotein (Fp)	FG341380.1, FG341383.1, FG341329.1	2e-75	F,M	3
Fp110C	SEC23A	Sec23 homolog A (S. cerevisiae)	FG341450.1	4e-47	F	1
Fp89C	SERPINA10	serpin peptidase inhibitor, clade A (alpha-1 antiproteinase, antitrypsin), member 10	FG341751.1	5e-60	F	1
Fp71C	SERPINA3	serpin peptidase inhibitor, clade A (alpha-1 antiproteinase, antitrypsin), member 3		3e-16	F	1
Fp512A	SERPINE2	serpin peptidase inhibitor, clade E (nexin, plasminogen activator inhibitor type 1), member 2	FG341626.1	0.0007	F	1
Fp1012A	SERPINH1	serpin peptidase inhibitor, clade H (heat shock protein 47), member 1	FG341412.1	5e-08	F	1
Fp51F	Sf3b1	splicing factor 3b, subunit 1, 155kDa	FG341621.1	3e-05	F	1
Ep23F	Sfpq	splicing factor proline/glutamine-rich	FG341289.1	3e-14	E	1
Fp1010C	SFRS12IP1	SFRS12-interacting protein 1	FG341400.1	7e-06	F	1
Ep39G	SFT2D1	SFT2 domain containing 1	FG341084.1	5e-37	E	1
Fp68E	Smarcc1	SWI/SNF related, matrix associated, actin dependent regulator of chromatin, subfamily c, member 1	FG341674.1	7e-62	F	1
Fp110G	SRP19	signal recognition particle protein 19	FG341454.1	2e-11	F	1
Fp1011F	Stip1	vimentin	FG341409.1	9e-64	F	1
Fp32B	STMN1	stathmin 1/oncoprotein 18	FG341581.1	1e-62	F	1
Fp54G	STXBP3	syntaxin binding protein 3	FG341634.1	9e-67	F	1
Fp105C	SYF2	SYF2 homolog, RNA splicing factor	FG341420.1	4e-32	F	1
Fp83H	Taf13	TAF13 RNA polymerase II, TATA box binding protein (TBP)-associated factor, 18kDa	FG341718.1	1e-17	F	1
Fp211E, Fp88C	Tcp1	t-complex 1	FG341529.1, FG341745.1	5e-73	F	2
Fp87F	Tgfbi	transforming growth factor, beta induced	FG341742.1	3e-32	F	1
Ep38A	Tinp1	TGF beta-inducible nuclear protein 1	FG341075.1	2e-18	E	1
Fp98F	Tm9sf2	transmembrane 9 superfamily member 2	FG341773.1	3e-27	F	1
Fp64D	TMEM167A	transmembrane protein 167	FG341654.1	2e-22	F	1
Ep52H	TMEM77	transmembrane protein 77	FG341142.1	6e-17	E	1
Fp16D	TMSL8	thymosin-like 8	FG341493.1	9e-07	F	1
Fp910D	Tmtc2	transmembrane and tetratricopeptide repeat containing 2	FG341756.1	7e-53	F	1
Fp101B, Fp101C	TOP2B	topoisomerase (DNA) II beta 180kDa	FG341312.1, FG341313.1	5e-54	F	2
Fp29D	Tram1	translocating chain-associating membrane protein 1	FG341558.1	6e-05	F	1
Fp103C	Trim60	tripartite motif-containing 60	FG341318.1	0.98	F	1
Fp14H	Tst	thiosulfate sulfurtransferase/rhodanese	FG341484.1	6e-66	F	1
Mp24D, Mp212G, Mp24C, Mp39F	TTN	titin	FG341359.1, FG341356.1, FG341358.1, FG341397.1	4e-41	M	4
Fp57C	TTR	transthyretin	FG341434.1	2e-63	F	1
Fp28F	Tubgcp2	tubulin, gamma complex associated protein 2	FG341522.1	6e-70	F	1
Ep17H, Mp24G, Mp27H	TXN	thioredoxin	FG341276.1, FG341362.1, FG341374.1	1e-44	E,M	3
Mp32H, Mp211C	TXNL4B	thioredoxin-like 4B	FG341389.1, FG341348.1	9e-30	M	2
Fp109B	UPF0549	UPF0549	FG341444.1	2e-11	F	1
Fp811A	UQCRB	ubiquinol-cytochrome c reductase binding protein	FG341691.1	1e-47	F	1
Ep25G	Usp3	ubiquitin specific peptidase 3	FG341228.1	6e-52	E	1
Ep18B	VDAC2	voltage-dependent anion channel 2	FG341278.1	2e-13	E	1
Fp1010F	Vim	Vps20-associated 1 homolog (S. cerevisiae)	FG341403.1	1e-41	F	1
Fp1010E	VTA1	Vps20-associated 1 homolog (S. cerevisiae)	FG341402.1	7e-30	F	1
Ep34D, Ep29G	VTG2	vitellogenin, Gallus	FG341065.1, FG341241.1	2e-63	E	2
Fp82H	Wbp7	WW domain binding protein 7 [ Mus musculus ]	FG341709.1	0.31	F	1
Fp56B	WDR75	WD repeat protein 75	FG341176.1	7e-19	F	1
Fp67C	WSB1	WD repeat and SOCS box-containing 1	FG341667.1	3e-60	F	1
Fp103E	XP_416680	peptidase (mitochondrial processing) alpha	FG341320.1	2e-48	F	1
Mp14B	XYLB	xylulokinase homolog (H. influenzae) - bacterial contamination?	FG341133.1	7e-80	M	1
Fp57H	Ywhaz	tyrosine 3-monooxygenase/tryptophan 5-monooxygenase activation protein, zeta polypeptide	FG341181.1	3e-31	F	1
Fp18H	ZNF143	zinc finger protein 143	FG341506.1	8e-46	F	1
Mp211G, Mp210H, Mp21F	ZNF586	zinc finger protein 586	FG341351.1, FG341347.1, FG341811.1	0.91	M	3
Fp55B	ZNF598	zinc finger protein 598	FG341635.1	0.67	F	1
Ep33H	ZNF644	zinc finger protein 644	FG341256.1	1e-40	E	1
