# Supplementary material for: An unbiased approach to identify genes involved in development in a turtle with temperature-dependent sex determination
Source: BMC Genomics. 2012 Jul 15;13:308. doi: 10.1186/1471-2164-13-308 (PMC3434017; doi:10.1186/1471-2164-13-308)
Supplement: Additional file 2 — GeneMerge for biological processes. GeneMerge determined over-represented GO terms for my gene set given a human gene set background. The cut-off was set to P < 0.05. [file 1471-2164-13-308-S2.xls]

## Sheet: genemerge.bp.txt
GMRG_Term	Pop_freq	Pop_frac	Study_frac	Raw_es	Description	Contributing_genes
GO:0006350	0.00600866	136/22634	16/299	3.6269e-11	transcription	ARID4A	ASH1L	CDK7	Ctbp1	Hdac2	ILF3	Ilf3	PRMT7	Phf6	Pias1	Q59F41	Rora	Sfpq	Taf13	Wbp7	ZNRD1
GO:0006412	0.0159495	361/22634	20/299	8.26204e-08	translation	B2R4C0	EIF3M	Eif1	Eif3b	Eif4a2	Q8UWG7	RPL10A	RPL22L1	RPLP1	RPS2	Rbm3	Rpl17	Rps12	Rps13	Rps14	Rps15	Rps18	Rps24	Rps3	Rps6
GO:0030199	0.00159053	36/22634	7/299	3.93442e-07	collagen_fibril_organization	ANXA2	COL12A1	COL1A2	Col2a1	Col3a1	LUM	SERPINH1
GO:0008150	0.0305735	692/22634	27/299	5.89793e-07	biological_process	ANKRD12	C16ORF62	COL1A2	EFR3A	ERV3	FAM136A	FETUB	HNRNPU	HSBP1	HSPD1	KATNAL1	KDELC1	KIAA0372	KIDINS220	LOC416603	LOC772138	MSMB	MYOZ2	PPIL6	RCJMB04_2N3	Rps14	SERPINE2	SFT2D1	SYF2	TMSB15A	WDR75	ZNF598
GO:0044267	0.00110453	25/22634	4/299	0.000303304	cellular_protein_metabolic_process	Cct3	HSPD1	TCP1	Tcp1
GO:0045454	0.00322524	73/22634	6/299	0.000409581	cell_redox_homeostasis	GPX1	Glrx3	PDIA6	PRDX1	RCJMB04_13l7	TXN
GO:0042274	0.00066272	15/22634	3/299	0.000923066	ribosomal_small_subunit_biogenesis	NPM1	Rps15	Rps6
GO:0000056	0.000176725	4/22634	2/299	0.00102543	ribosomal_small_subunit_export_from_nucleus	NPM1	Rps15
GO:0006457	0.00812936	184/22634	8/299	0.00318796	protein_folding	Cct3	HSP90AA1	HSP90B1	HSPD1	Hspa8	Pfdn1	TCP1	Tcp1
GO:0055003	0.000309269	7/22634	2/299	0.00349593	cardiac_myofibril_assembly	Actc1	TTN
GO:0006323	0.000353451	8/22634	2/299	0.00462069	DNA_packaging	ASH1L	Smarcc1
GO:0060047	0.000353451	8/22634	2/299	0.00462069	heart_contraction	Actc1	GPX1
GO:0006974	0.00534594	121/22634	6/299	0.00547057	response_to_DNA_damage_stimulus	APC	BRIP1	CDK7	Polb	Rps3	Sfpq
GO:0031274	0.000397632	9/22634	2/299	0.00588924	positive_regulation_of_pseudopodium_assembly	APC	CDC42
GO:0009987	0.00128126	29/22634	3/299	0.00646792	cellular_process	Metap1	PAM	PEPD
GO:0019430	0.000441813	10/22634	2/299	0.00729763	removal_of_superoxide_radicals	Mt3	PRDX1
GO:0060325	0.000574357	13/22634	2/299	0.0123233	face_morphogenesis	MMP2	Schip1
GO:0043066	0.00830609	188/22634	7/299	0.0127211	negative_regulation_of_apoptosis	ALB	APC	Col2a1	GPX1	HSPD1	O57535	Rps6
GO:0006414	0.00477158	108/22634	5/299	0.0143836	translational_elongation	Eef1a1	RPL18A	RPL37	RPLP1	RPS27
GO:0048705	0.00172307	39/22634	3/299	0.014687	skeletal_system_morphogenesis	Col2a1	MMP2	Schip1
GO:0000302	0.00066272	15/22634	2/299	0.0163036	response_to_reactive_oxygen_species	GPX1	PRDX1
GO:0045214	0.00066272	15/22634	2/299	0.0163036	sarcomere_organization	Actg1	TTN
GO:0046716	0.000795264	18/22634	2/299	0.023148	muscle_cell_homeostasis	APC	CHRNA1
GO:0007409	0.00371123	84/22634	4/299	0.0252611	axonogenesis	APC	Actb	App	Top2b
GO:0006810	0.0362729	821/22634	18/299	0.025412	transport	AFP	AKAP9	ALB	Arf1	CHRNA1	CHRNA5	COPB2	Chmp2b	Fam125a	NDUFA4	P02007	SDHA	SFT2D1	STXBP3	Slc35d2	TTR	TXN	avANT
GO:0042744	0.000839445	19/22634	2/299	0.0256488	hydrogen_peroxide_catabolic_process	GPX1	PRDX1
GO:0033077	0.000839445	19/22634	2/299	0.0256488	T_cell_differentiation_in_the_thymus	APC	Rps6
GO:0006461	0.00561103	127/22634	5/299	0.0268748	protein_complex_assembly	APC	EPRS	KIAP3	MDN1	TTR
GO:0006413	0.00220907	50/22634	3/299	0.0283446	translational_initiation	EIF3M	Eif1	Eif3b
GO:0060048	0.00101617	23/22634	2/299	0.0366637	cardiac_muscle_contraction	Actc1	MYL1
GO:0043154	0.00110453	25/22634	2/299	0.042735	negative_regulation_of_caspase_activity	B4DG39	GPX1
GO:0051726	0.00265088	60/22634	3/299	0.044994	regulation_of_cell_cycle	APC	Hspa8	NPM1
GO:0008104	0.00269506	61/22634	3/299	0.0468748	protein_localization	KIAP3	Katna1	NPM1
GO:0016044	0.00273924	62/22634	3/299	0.0487939	cellular_membrane_organization	COPB2	FTH1	SEC23A
Total number of genes: 22634
Total number of Study genes: 299
Total number of Study gene GMRG terms (pop non-singletons): 565 (565)
Genes with GMRG information: 237
Genes with no GMRG information: 62
These are:	A8K6Q4	Aak1	Actbl2	B7Z2A3	B7Z733	BBX	BCLAF1	BXDC1	Bfsp1	C2OR32	C5orf13	Cd164	Chchd10	EEF1B2	Fth1	GPR125	Gng11	H2AFZ	HBA1	KLHDC2	Kiaa0196	LBR	MS4A3	Mrpl47	Mrps9	OGN	PDE4DIP	POTEF	PRMT10	Pabpc1	Pmpca	Postn	Pvalb	Q53FN7	Q5GIA7	Q6X7S8	Q8BTC1	Q90626	RCJMB04_1p19	RCJMB04_5h24	RNH	RPF2	RUSC2	Rpl27a	Rpl35a	Rps25	SERPINA10	Sccpdh	Stip1
[truncated: 11 more columns]
