# Supplementary material for: An unbiased approach to identify genes involved in development in a turtle with temperature-dependent sex determination
Source: BMC Genomics. 2012 Jul 15;13:308. doi: 10.1186/1471-2164-13-308 (PMC3434017; doi:10.1186/1471-2164-13-308)
Supplement: Additional file 3 — DAVID functional annotation clustering. The DAVID clustering tool was used to determine functionally related groupings based on my gene set from the SSH libraries. The term enrichment was set at high stringency. [file 1471-2164-13-308-S3.xls]

## Sheet: Sheet1
Annotation Cluster 1	Enrichment Score: 2.9010580439042104
Category	Term	Count	%	PValue	Genes	List Total	Pop Hits	Pop Total	Fold Enrichment	Bonferroni	Benjamini	FDR
GOTERM_BP_ALL	GO:0044237~cellular metabolic process	109	53.1707	0.000114692	RBM3,BBX,RORA,RPL22L1,TTN,FAH,APP,AAK1,RPLP1,PMS2,EIF1,RPL35A,ZNF644,RAN,POLB,PPP1CC,HNRNPU,RPS14,PDE5A,RPS15,RPS12,RPS13,MAPK9,MRPL47,PIAS1,EXT2,MDH2,ZNF586,TINP1,PAM,DERL2,CYTL1,HADHB,RPS25,EIF3B,PPIL6,FBXO3,PABPC1,RPL10A,EIF3M,RPS24,HECTD1,MOCS2,DDX1,EPRS,BRIP1,RNPS1,TST,HDAC2,RPL18A,SMARCC1,PSMC1,PCNA,COX6A1,HSPD1,NCOR1,METAP1,IMPA1,ARID4A,BNIP3,PDIA6,PRDX1,RPS3,CKB,PRMT7,TOP2B,ATP5J,MT3,CTBP…	178	6636	14116	1.3026	0.166516	0.0200345	0.191706
GOTERM_BP_ALL	GO:0008152~metabolic process	117	57.0732	0.00132541	LGMN,RBM3,BBX,RORA,RPL22L1,TTN,MMP2,FAH,GSTM2,APP,INSIG2,AAK1,RPLP1,PMS2,EIF1,RPL35A,ZNF644,RAN,POLB,PPP1CC,HNRNPU,SCCPDH,RPS14,PDE5A,RPS15,RPS12,MAPK9,RPS13,MRPL47,PIAS1,EXT2,MDH2,ZNF586,TINP1,PAM,DERL2,CYTL1,SERPINH1,HADHB,RPS25,EIF3B,PPIL6,FBXO3,PABPC1,RPL10A,EIF3M,RPS24,HECTD1,MOCS2,DDX1,EPRS,BRIP1,RNPS1,TST,HDAC2,RPL18A,SMARCC1,PSMC1,PCNA,COX6A1,HSPD1,NCOR1,SAT1,METAP1,IMPA1,ARID4A,BNIP3,PDI…	178	7647	14116	1.21335	0.878295	0.0954277	2.19444
GOTERM_BP_ALL	GO:0044238~primary metabolic process	103	50.2439	0.0130299	LGMN,RBM3,BBX,RORA,RPL22L1,TTN,MMP2,FAH,APP,INSIG2,AAK1,RPLP1,PMS2,EIF1,RPL35A,ZNF644,RAN,POLB,PPP1CC,HNRNPU,RPS14,PDE5A,RPS15,RPS12,RPS13,MAPK9,MRPL47,PIAS1,EXT2,MDH2,ZNF586,TINP1,PAM,DERL2,SERPINH1,HADHB,RPS25,EIF3B,PPIL6,FBXO3,PABPC1,RPL10A,EIF3M,RPS24,HECTD1,MOCS2,DDX1,BRIP1,EPRS,RNPS1,HDAC2,RPL18A,SMARCC1,PSMC1,PCNA,HSPD1,NCOR1,METAP1,IMPA1,ARID4A,BNIP3,PDIA6,RPS3,CKB,PRMT7,TOP2B,ATP5J,CTBP1…	178	6923	14116	1.17987	1	0.330034	19.7017
Annotation Cluster 2	Enrichment Score: 2.7833226230351857
Category	Term	Count	%	PValue	Genes	List Total	Pop Hits	Pop Total	Fold Enrichment	Bonferroni	Benjamini	FDR
GOTERM_BP_ALL	GO:0022607~cellular component assembly	24	11.7073	0.00072191	TCP1,ACTC1,HSP90AA1,SAMM50,DDX1,EPRS,STXBP3,CDK7,TTN,ANXA5,TUBGCP2,ACTG1,FGG,TAF13,APP,PRMT7,RPS14,RPS15,NPM1,RHOA,H2AFZ,HSPD1,NCOR1,APC	178	887	14116	2.14575	0.682351	0.0617244	1.20092
GOTERM_BP_ALL	GO:0065003~macromolecular complex assembly	19	9.26829	0.00174993	TCP1,HSP90AA1,SAMM50,DDX1,EPRS,STXBP3,CDK7,ANXA5,TTN,TUBGCP2,FGG,TAF13,PRMT7,RPS14,RPS15,NPM1,H2AFZ,HSPD1,APC	178	665	14116	2.26581	0.938044	0.113902	2.88767
GOTERM_BP_ALL	GO:0043933~macromolecular complex subunit organization	19	9.26829	0.00353613	TCP1,HSP90AA1,SAMM50,DDX1,EPRS,STXBP3,CDK7,ANXA5,TTN,TUBGCP2,FGG,TAF13,PRMT7,RPS14,RPS15,NPM1,H2AFZ,HSPD1,APC	178	710	14116	2.1222	0.996395	0.188073	5.75421
Annotation Cluster 3	Enrichment Score: 2.5766091987667528
Category	Term	Count	%	PValue	Genes	List Total	Pop Hits	Pop Total	Fold Enrichment	Bonferroni	Benjamini	FDR
GOTERM_BP_ALL	GO:0046907~intracellular transport	20	9.7561	0.000595149	SEC23A,YWHAZ,ACTC1,DERL2,HSP90AA1,RAN,MYL1,BNIP3,CLTC,SRP19,COPB2,APP,ARF1,RPS15,NPM1,PTTG1IP,PCNA,CLTCL1,TRAM1,HSPA8	178	657	14116	2.41411	0.611467	0.0573744	0.991033
GOTERM_BP_ALL	GO:0051649~establishment of localization in cell	21	10.2439	0.00506042	SEC23A,YWHAZ,ACTC1,DERL2,HSP90AA1,RAN,MYL1,BNIP3,STXBP3,CLTC,SRP19,COPB2,APP,ARF1,RPS15,NPM1,PTTG1IP,PCNA,CLTCL1,TRAM1,HSPA8	178	852	14116	1.95466	0.999683	0.222569	8.13732
GOTERM_BP_ALL	GO:0051641~cellular localization	22	10.7317	0.00618529	SEC23A,YWHAZ,ACTC1,DERL2,HSP90AA1,RAN,MYL1,BNIP3,STXBP3,CLTC,SRP19,COPB2,APP,ARF1,ALB,RPS15,NPM1,PTTG1IP,PCNA,CLTCL1,TRAM1,HSPA8	178	928	14116	1.88004	0.999947	0.23943	9.85952
Annotation Cluster 4	Enrichment Score: 2.424136889235428
Category	Term	Count	%	PValue	Genes	List Total	Pop Hits	Pop Total	Fold Enrichment	Bonferroni	Benjamini	FDR
GOTERM_BP_ALL	GO:0006397~mRNA processing	12	5.85366	0.00243054	TXNL4B,SF3B1,APP,PRMT7,SFPQ,PRPF8,DDX1,SYF2,RNPS1,PABPC1,HNRNPU,PRPF38A	178	321	14116	2.96461	0.979025	0.143222	3.98947
GOTERM_BP_ALL	GO:0008380~RNA splicing	11	5.36585	0.00312846	TXNL4B,SF3B1,PRMT7,SFPQ,PRPF8,DDX1,SYF2,RNPS1,PABPC1,HNRNPU,PRPF38A	178	284	14116	3.07161	0.993097	0.174178	5.10707
GOTERM_BP_ALL	GO:0016071~mRNA metabolic process	12	5.85366	0.00702352	TXNL4B,SF3B1,APP,PRMT7,SFPQ,PRPF8,DDX1,SYF2,RNPS1,PABPC1,HNRNPU,PRPF38A	178	370	14116	2.572	0.999986	0.244078	11.1231
Annotation Cluster 5	Enrichment Score: 2.1423849693448225
Category	Term	Count	%	PValue	Genes	List Total	Pop Hits	Pop Total	Fold Enrichment	Bonferroni	Benjamini	FDR
GOTERM_BP_ALL	GO:0032963~collagen metabolic process	4	1.95122	0.00504271	PEPD,COL3A1,SERPINH1,MMP2	178	28	14116	11.3291	0.999674	0.228154	8.10996
GOTERM_BP_ALL	GO:0044259~multicellular organismal macromolecule metabolic process	4	1.95122	0.00673179	PEPD,COL3A1,SERPINH1,MMP2	178	31	14116	10.2327	0.999978	0.245929	10.6852
GOTERM_BP_ALL	GO:0044236~multicellular organismal metabolic process	4	1.95122	0.0110167	PEPD,COL3A1,SERPINH1,MMP2	178	37	14116	8.57334	1	0.306838	16.9171
Annotation Cluster 6	Enrichment Score: 1.922768307867839
Category	Term	Count	%	PValue	Genes	List Total	Pop Hits	Pop Total	Fold Enrichment	Bonferroni	Benjamini	FDR
GOTERM_BP_ALL	GO:0006886~intracellular protein transport	12	5.85366	0.00758688	SEC23A,COPB2,YWHAZ,DERL2,RAN,NPM1,PTTG1IP,PCNA,SRP19,CLTC,TRAM1,CLTCL1	178	374	14116	2.54449	0.999994	0.250201	11.9629
GOTERM_BP_ALL	GO:0034613~cellular protein localization	12	5.85366	0.0146274	SEC23A,COPB2,YWHAZ,DERL2,RAN,NPM1,PTTG1IP,PCNA,SRP19,CLTC,TRAM1,CLTCL1	178	411	14116	2.31543	1	0.341542	21.8486
GOTERM_BP_ALL	GO:0070727~cellular macromolecule localization	12	5.85366	0.0153626	SEC23A,COPB2,YWHAZ,DERL2,RAN,NPM1,PTTG1IP,PCNA,SRP19,CLTC,TRAM1,CLTCL1	178	414	14116	2.29865	1	0.336185	22.8185
Annotation Cluster 7	Enrichment Score: 1.8647936444907927
Category	Term	Count	%	PValue	Genes	List Total	Pop Hits	Pop Total	Fold Enrichment	Bonferroni	Benjamini	FDR
GOTERM_BP_ALL	GO:0055002~striated muscle cell development	5	2.43902	0.00404835	ACTG1,APP,ACTC1,TTN,CHRNA1	178	52	14116	7.62532	0.998407	0.199191	6.56145
GOTERM_BP_ALL	GO:0055001~muscle cell development	5	2.43902	0.00528397	ACTG1,APP,ACTC1,TTN,CHRNA1	178	56	14116	7.08066	0.999778	0.219208	8.48203
GOTERM_BP_ALL	GO:0051146~striated muscle cell differentiation	5	2.43902	0.0246775	ACTG1,APP,ACTC1,TTN,CHRNA1	178	88	14116	4.50587	1	0.423686	34.1659
GOTERM_BP_ALL	GO:0042692~muscle cell differentiation	5	2.43902	0.0658091	ACTG1,APP,ACTC1,TTN,CHRNA1	178	121	14116	3.277	1	0.625719	67.9823
Annotation Cluster 8	Enrichment Score: 1.8287913950867043
Category	Term	Count	%	PValue	Genes	List Total	Pop Hits	Pop Total	Fold Enrichment	Bonferroni	Benjamini	FDR
GOTERM_BP_ALL	GO:0043066~negative regulation of apoptosis	11	5.36585	0.0138951	YWHAZ,HSP90B1,ALB,NPM1,RHOA,BNIP3,POLB,COL2A1,HSPD1,ANXA5,APC	178	354	14116	2.46423	1	0.342459	20.8713
GOTERM_BP_ALL	GO:0043069~negative regulation of programmed cell death	11	5.36585	0.0151902	YWHAZ,HSP90B1,ALB,NPM1,RHOA,BNIP3,POLB,COL2A1,HSPD1,ANXA5,APC	178	359	14116	2.42991	1	0.342354	22.5921
GOTERM_BP_ALL	GO:0060548~negative regulation of cell death	11	5.36585	0.0154597	YWHAZ,HSP90B1,ALB,NPM1,RHOA,BNIP3,POLB,COL2A1,HSPD1,ANXA5,APC	178	360	14116	2.42316	1	0.333425	22.9457
Annotation Cluster 9	Enrichment Score: 1.5867440878217614
Category	Term	Count	%	PValue	Genes	List Total	Pop Hits	Pop Total	Fold Enrichment	Bonferroni	Benjamini	FDR
GOTERM_BP_ALL	GO:0042981~regulation of apoptosis	18	8.78049	0.0242475	KNG1,BCLAF1,YWHAZ,BNIP3,POLB,COL2A1,ANXA5,PRDX1,RPS3,APP,HSP90B1,DYNLL1,ALB,NPM1,RHOA,MAPK9,HSPD1,APC	178	804	14116	1.77545	1	0.422477	33.6786
GOTERM_BP_ALL	GO:0043067~regulation of programmed cell death	18	8.78049	0.0263547	KNG1,BCLAF1,YWHAZ,BNIP3,POLB,COL2A1,ANXA5,PRDX1,RPS3,APP,HSP90B1,DYNLL1,ALB,NPM1,RHOA,MAPK9,HSPD1,APC	178	812	14116	1.75796	1	0.43625	36.0345
GOTERM_BP_ALL	GO:0010941~regulation of cell death	18	8.78049	0.0271796	KNG1,BCLAF1,YWHAZ,BNIP3,POLB,COL2A1,ANXA5,PRDX1,RPS3,APP,HSP90B1,DYNLL1,ALB,NPM1,RHOA,MAPK9,HSPD1,APC	178	815	14116	1.75149	1	0.437729	36.9352
Annotation Cluster 10	Enrichment Score: 1.5103102267528417
Category	Term	Count	%	PValue	Genes	List Total	Pop Hits	Pop Total	Fold Enrichment	Bonferroni	Benjamini	FDR
GOTERM_BP_ALL	GO:0015031~protein transport	18	8.78049	0.0152135	SEC23A,YWHAZ,DERL2,RAN,STXBP3,CLTC,SRP19,CHMP2B,SFT2D1,COPB2,FAM125A,HSP90B1,ARF1,NPM1,PTTG1IP,PCNA,CLTCL1,TRAM1	178	762	14116	1.87331	1	0.338088	22.6228
GOTERM_BP_ALL	GO:0045184~establishment of protein localization	18	8.78049	0.0164997	SEC23A,YWHAZ,DERL2,RAN,STXBP3,CLTC,SRP19,CHMP2B,SFT2D1,COPB2,FAM125A,HSP90B1,ARF1,NPM1,PTTG1IP,PCNA,CLTCL1,TRAM1	178	769	14116	1.85626	1	0.346969	24.2962
GOTERM_BP_ALL	GO:0008104~protein localization	19	9.26829	0.0282293	SEC23A,YWHAZ,DERL2,RAN,STXBP3,CLTC,SRP19,CHMP2B,SFT2D1,COPB2,FAM125A,HSP90B1,ARF1,KATNA1,NPM1,PTTG1IP,PCNA,CLTCL1,TRAM1	178	882	14116	1.70835	1	0.441772	38.064
GOTERM_BP_ALL	GO:0033036~macromolecule localization	19	9.26829	0.128337	SEC23A,YWHAZ,DERL2,RAN,STXBP3,CLTC,SRP19,CHMP2B,SFT2D1,COPB2,FAM125A,HSP90B1,ARF1,KATNA1,NPM1,PTTG1IP,PCNA,CLTCL1,TRAM1	178	1076	14116	1.40034	1	0.773221	89.953
Annotation Cluster 11	Enrichment Score: 1.3620044546270311
Category	Term	Count	%	PValue	Genes	List Total	Pop Hits	Pop Total	Fold Enrichment	Bonferroni	Benjamini	FDR
GOTERM_BP_ALL	GO:0000375~RNA splicing, via transesterification reactions	6	2.92683	0.0434506	SF3B1,PRMT7,PRPF8,DDX1,RNPS1,HNRNPU	178	153	14116	3.10994	1	0.54334	52.4406
GOTERM_BP_ALL	GO:0000377~RNA splicing, via transesterification reactions with bulged adenosine as nucleophile	6	2.92683	0.0434506	SF3B1,PRMT7,PRPF8,DDX1,RNPS1,HNRNPU	178	153	14116	3.10994	1	0.54334	52.4406
GOTERM_BP_ALL	GO:0000398~nuclear mRNA splicing, via spliceosome	6	2.92683	0.0434506	SF3B1,PRMT7,PRPF8,DDX1,RNPS1,HNRNPU	178	153	14116	3.10994	1	0.54334	52.4406
Annotation Cluster 12	Enrichment Score: 1.3331990926529054
Category	Term	Count	%	PValue	Genes	List Total	Pop Hits	Pop Total	Fold Enrichment	Bonferroni	Benjamini	FDR
GOTERM_BP_ALL	GO:0030239~myofibril assembly	3	1.46341	0.0280828	ACTG1,ACTC1,TTN	178	21	14116	11.3291	1	0.444257	37.9076
GOTERM_BP_ALL	GO:0031032~actomyosin structure organization	3	1.46341	0.0477575	ACTG1,ACTC1,TTN	178	28	14116	8.49679	1	0.558685	55.899
GOTERM_BP_ALL	GO:0010927~cellular component assembly involved in morphogenesis	3	1.46341	0.0746312	ACTG1,ACTC1,TTN	178	36	14116	6.60861	1	0.654171	72.6819
Annotation Cluster 13	Enrichment Score: 1.332248846799932
Category	Term	Count	%	PValue	Genes	List Total	Pop Hits	Pop Total	Fold Enrichment	Bonferroni	Benjamini	FDR
GOTERM_BP_ALL	GO:0050878~regulation of body fluid levels	6	2.92683	0.0323956	KNG1,FGG,COL3A1,STXBP3,ANXA5,ANXA2	178	141	14116	3.37461	1	0.471523	42.3598
GOTERM_BP_ALL	GO:0050817~coagulation	5	2.43902	0.0393727	KNG1,FGG,COL3A1,STXBP3,ANXA5	178	102	14116	3.88742	1	0.523706	48.9324
GOTERM_BP_ALL	GO:0007596~blood coagulation	5	2.43902	0.0393727	KNG1,FGG,COL3A1,STXBP3,ANXA5	178	102	14116	3.88742	1	0.523706	48.9324
GOTERM_BP_ALL	GO:0007599~hemostasis	5	2.43902	0.0469149	KNG1,FGG,COL3A1,STXBP3,ANXA5	178	108	14116	3.67145	1	0.555923	55.2416
GOTERM_BP_ALL	GO:0042060~wound healing	6	2.92683	0.092591	KNG1,FGG,SERPINA10,COL3A1,STXBP3,ANXA5	178	191	14116	2.49121	1	0.711858	80.3189
Annotation Cluster 14	Enrichment Score: 1.2459213230175878
Category	Term	Count	%	PValue	Genes	List Total	Pop Hits	Pop Total	Fold Enrichment	Bonferroni	Benjamini	FDR
GOTERM_BP_ALL	GO:0042254~ribosome biogenesis	6	2.92683	0.0187304	TINP1,RPL35A,RPS14,RPS15,NPM1,RPS24	178	122	14116	3.90017	1	0.37447	27.1181
GOTERM_BP_ALL	GO:0006364~rRNA processing	5	2.43902	0.0284647	TINP1,RPL35A,RPS14,RPS15,RPS24	178	92	14116	4.30997	1	0.440369	38.3145
GOTERM_BP_ALL	GO:0016072~rRNA metabolic process	5	2.43902	0.0325795	TINP1,RPL35A,RPS14,RPS15,RPS24	178	96	14116	4.13038	1	0.46938	42.5428
GOTERM_BP_ALL	GO:0034660~ncRNA metabolic process	6	2.92683	0.163114	TINP1,RPL35A,RPS14,RPS15,EPRS,RPS24	178	230	14116	2.06878	1	0.819813	94.9159
GOTERM_BP_ALL	GO:0034470~ncRNA processing	5	2.43902	0.20802	TINP1,RPL35A,RPS14,RPS15,RPS24	178	187	14116	2.12041	1	0.869306	97.9793
Annotation Cluster 15	Enrichment Score: 1.2180856347651414
Category	Term	Count	%	PValue	Genes	List Total	Pop Hits	Pop Total	Fold Enrichment	Bonferroni	Benjamini	FDR
GOTERM_BP_ALL	GO:0009059~macromolecule biosynthetic process	48	23.4146	0.0215062	BCLAF1,ARID4A,RBM3,COL3A1,RPL27A,BBX,CYTL1,RPL37,RPL22L1,RORA,SERPINH1,RPS3,RPS25,EIF3B,PRMT7,RPLP1,EIF1,RPL10A,EIF3M,RPS24,ETV3,RPL35A,ZNF644,EPRS,POLB,ILF3,RNPS1,CDK7,ZNF143,TAF13,HDAC2,RPL18A,MRPS9,EIF4A2,SMARCC1,SFPQ,RPS14,ASH1L,RPS15,RPS12,PCNA,RPS13,MRPL47,JMJD1C,PIAS1,EXT2,NCOR1,ZNF586	178	2832	14116	1.34412	1	0.393684	30.4916
GOTERM_BP_ALL	GO:0034645~cellular macromolecule biosynthetic process	46	22.439	0.0430072	BCLAF1,ARID4A,RBM3,RPL27A,BBX,CYTL1,RPL37,RPL22L1,RORA,RPS3,RPS25,EIF3B,PRMT7,RPLP1,EIF1,RPL10A,EIF3M,RPS24,ETV3,RPL35A,ZNF644,EPRS,POLB,ILF3,RNPS1,CDK7,ZNF143,TAF13,HDAC2,RPL18A,MRPS9,EIF4A2,SMARCC1,SFPQ,RPS14,ASH1L,RPS15,RPS12,PCNA,RPS13,MRPL47,JMJD1C,PIAS1,EXT2,NCOR1,ZNF586	178	2812	14116	1.29728	1	0.543586	52.0704
GOTERM_BP_ALL	GO:0009058~biosynthetic process	53	25.8537	0.109359	IMPA1,ARID4A,RBM3,BBX,RPL22L1,RORA,RPS3,PRMT7,RPLP1,EIF1,ATP5J,RPL35A,ZNF644,POLB,CDK7,ZNF143,TAF13,MRPS9,RPS14,EIF4A2,RPS15,ASH1L,RPS12,RPS13,MRPL47,JMJD1C,PIAS1,EXT2,ZNF586,BCLAF1,COL3A1,RPL27A,CYTL1,RPL37,SERPINH1,RPS25,EIF3B,GGPS1,RPL10A,EIF3M,ETV3,RPS24,MOCS2,ATP5F1,EPRS,ILF3,RNPS1,HDAC2,RPL18A,SFPQ,SMARCC1,PCNA,NCOR1	178	3542	14116	1.18664	1	0.73879	85.5946
GOTERM_BP_ALL	GO:0044249~cellular biosynthetic process	51	24.878	0.132647	IMPA1,ARID4A,RBM3,BBX,RPL22L1,RORA,RPS3,PRMT7,RPLP1,EIF1,ATP5J,RPL35A,ZNF644,POLB,CDK7,ZNF143,TAF13,MRPS9,RPS14,EIF4A2,ASH1L,RPS15,RPS12,RPS13,MRPL47,JMJD1C,PIAS1,EXT2,ZNF586,BCLAF1,RPL27A,CYTL1,RPL37,RPS25,EIF3B,GGPS1,RPL10A,EIF3M,ETV3,RPS24,MOCS2,ATP5F1,EPRS,ILF3,RNPS1,HDAC2,RPL18A,SFPQ,SMARCC1,PCNA,NCOR1	178	3442	14116	1.17504	1	0.780563	90.7525
Annotation Cluster 16	Enrichment Score: 1.1329019215257892
Category	Term	Count	%	PValue	Genes	List Total	Pop Hits	Pop Total	Fold Enrichment	Bonferroni	Benjamini	FDR
GOTERM_BP_ALL	GO:0006941~striated muscle contraction	4	1.95122	0.0198341	ACTC1,MYL1,TTN,CHRNA1	178	46	14116	6.89595	1	0.382463	28.4775
GOTERM_BP_ALL	GO:0006936~muscle contraction	5	2.43902	0.125816	KNG1,ACTC1,MYL1,TTN,CHRNA1	178	153	14116	2.59161	1	0.770674	89.4556
GOTERM_BP_ALL	GO:0003012~muscle system process	5	2.43902	0.16001	KNG1,ACTC1,MYL1,TTN,CHRNA1	178	168	14116	2.36022	1	0.817084	94.5911
Annotation Cluster 17	Enrichment Score: 1.0946154328408746
Category	Term	Count	%	PValue	Genes	List Total	Pop Hits	Pop Total	Fold Enrichment	Bonferroni	Benjamini	FDR
GOTERM_BP_ALL	GO:0048856~anatomical structure development	42	20.4878	0.0442776	SERPINA10,PGF,MYL1,COL3A1,CYTL1,COL2A1,POSTN,RORA,TTN,PRDX1,MMP2,CKB,ACTR3,ACTG1,APP,DYNLL1,SERPINE2,DYNLL2,KATNA1,RHOA,PMS2,RPL10A,CHRNA1,TOP2B,APC,BLNK,HECTD1,MT3,ACTB,ACTC1,CDK6,ANXA2,SDHA,AFP,FLG,RPS14,SMARCC1,PDE5A,COL1A2,HSPD1,EXT2,CLTCL1	178	2527	14116	1.31806	1	0.542375	53.1238
GOTERM_BP_ALL	GO:0032502~developmental process	50	24.3902	0.0530327	PGF,BNIP3,POSTN,RORA,TTN,PRDX1,MMP2,CKB,ACTR3,ACTG1,APP,DYNLL1,SERPINE2,PRMT7,DYNLL2,RHOA,PMS2,TOP2B,CHRNA1,MT3,CTBP1,RAN,CDK6,RPS14,PDE5A,COL1A2,EXT2,HMGB3,SERPINA10,MYL1,COL3A1,CYTL1,COL2A1,SF3B1,KATNA1,NPM1,RPL10A,APC,HECTD1,BLNK,ACTB,ACTC1,DDX1,ANXA2,SDHA,AFP,FLG,SMARCC1,HSPD1,CLTCL1	178	3148	14116	1.25958	1	0.57908	59.813
GOTERM_BP_ALL	GO:0048731~system development	38	18.5366	0.0719819	SERPINA10,PGF,MYL1,COL3A1,CYTL1,COL2A1,POSTN,RORA,TTN,PRDX1,MMP2,CKB,ACTR3,APP,SERPINE2,DYNLL2,KATNA1,RHOA,PMS2,CHRNA1,TOP2B,MT3,BLNK,HECTD1,APC,ACTB,ACTC1,CDK6,ANXA2,SDHA,AFP,FLG,RPS14,SMARCC1,PDE5A,COL1A2,HSPD1,EXT2	178	2330	14116	1.29336	1	0.653266	71.3436
GOTERM_BP_ALL	GO:0007275~multicellular organismal development	41	20	0.247507	SERPINA10,HMGB3,PGF,MYL1,COL3A1,CYTL1,COL2A1,POSTN,RORA,TTN,PRDX1,MMP2,CKB,ACTR3,SF3B1,APP,SERPINE2,DYNLL2,KATNA1,RHOA,PMS2,CHRNA1,TOP2B,MT3,BLNK,HECTD1,APC,ACTB,ACTC1,DDX1,CDK6,ANXA2,SDHA,AFP,FLG,RPS14,SMARCC1,PDE5A,COL1A2,HSPD1,EXT2	178	2865	14116	1.13488	1	0.898959	99.1412
Annotation Cluster 18	Enrichment Score: 1.0792014665464769
Category	Term	Count	%	PValue	Genes	List Total	Pop Hits	Pop Total	Fold Enrichment	Bonferroni	Benjamini	FDR
GOTERM_BP_ALL	GO:0014706~striated muscle tissue development	5	2.43902	0.0626777	APP,ACTC1,RHOA,TTN,CHRNA1	178	119	14116	3.33207	1	0.613932	66.1386
GOTERM_BP_ALL	GO:0060537~muscle tissue development	5	2.43902	0.0723123	APP,ACTC1,RHOA,TTN,CHRNA1	178	125	14116	3.17213	1	0.651748	71.5138
GOTERM_BP_ALL	GO:0007517~muscle organ development	6	2.92683	0.127665	APP,ACTC1,MYL1,RHOA,TTN,CHRNA1	178	211	14116	2.25507	1	0.773624	89.8225
Annotation Cluster 19	Enrichment Score: 1.0233423710626244
Category	Term	Count	%	PValue	Genes	List Total	Pop Hits	Pop Total	Fold Enrichment	Bonferroni	Benjamini	FDR
GOTERM_BP_ALL	GO:0043065~positive regulation of apoptosis	10	4.87805	0.0920947	KNG1,APP,BCLAF1,DYNLL1,MAPK9,BNIP3,HSPD1,PRDX1,RPS3,APC	178	430	14116	1.84426	1	0.712737	80.1381
GOTERM_BP_ALL	GO:0043068~positive regulation of programmed cell death	10	4.87805	0.0951149	KNG1,APP,BCLAF1,DYNLL1,MAPK9,BNIP3,HSPD1,PRDX1,RPS3,APC	178	433	14116	1.83149	1	0.710608	81.215
GOTERM_BP_ALL	GO:0010942~positive regulation of cell death	10	4.87805	0.0971604	KNG1,APP,BCLAF1,DYNLL1,MAPK9,BNIP3,HSPD1,PRDX1,RPS3,APC	178	435	14116	1.82307	1	0.71584	81.9129
Annotation Cluster 20	Enrichment Score: 0.9603866234928123
Category	Term	Count	%	PValue	Genes	List Total	Pop Hits	Pop Total	Fold Enrichment	Bonferroni	Benjamini	FDR
GOTERM_BP_ALL	GO:0050819~negative regulation of coagulation	3	1.46341	0.0417315	KNG1,ANXA5,ANXA2	178	26	14116	9.15039	1	0.536629	50.9902
GOTERM_BP_ALL	GO:0050818~regulation of coagulation	3	1.46341	0.0933331	KNG1,ANXA5,ANXA2	178	41	14116	5.80269	1	0.711984	80.5865
GOTERM_BP_ALL	GO:0051241~negative regulation of multicellular organismal process	4	1.95122	0.337552	KNG1,LGMN,ANXA5,ANXA2	178	164	14116	1.93423	1	0.944625	99.8982
Annotation Cluster 21	Enrichment Score: 0.8908509030948315
Category	Term	Count	%	PValue	Genes	List Total	Pop Hits	Pop Total	Fold Enrichment	Bonferroni	Benjamini	FDR
GOTERM_BP_ALL	GO:0051253~negative regulation of RNA metabolic process	10	4.87805	0.038952	CTBP1,HDAC2,ARID4A,RPS14,NPM1,HAT1,RPS13,ILF3,NCOR1,ETV3	178	362	14116	2.1907	1	0.523966	48.557
GOTERM_BP_ALL	GO:0045934~negative regulation of nucleobase, nucleoside, nucleotide and nucleic acid metabolic process	12	5.85366	0.0577779	CTBP1,BCLAF1,HDAC2,ARID4A,RPS14,NPM1,HAT1,RPS13,ILF3,NCOR1,RPS3,ETV3	178	512	14116	1.85867	1	0.596967	63.0524
GOTERM_BP_ALL	GO:0051172~negative regulation of nitrogen compound metabolic process	12	5.85366	0.0624108	CTBP1,BCLAF1,HDAC2,ARID4A,RPS14,NPM1,HAT1,RPS13,ILF3,NCOR1,RPS3,ETV3	178	519	14116	1.8336	1	0.615731	65.977
GOTERM_BP_ALL	GO:0009892~negative regulation of metabolic process	16	7.80488	0.0656298	BCLAF1,CTBP1,ARID4A,RBM3,BNIP3,HAT1,ILF3,RPS3,HDAC2,DYNLL1,RPS14,NPM1,PSMC1,RPS13,NCOR1,ETV3	178	780	14116	1.62674	1	0.62804	67.8793
GOTERM_BP_ALL	GO:0010605~negative regulation of macromolecule metabolic process	15	7.31707	0.077722	BCLAF1,CTBP1,ARID4A,RBM3,BNIP3,HAT1,ILF3,RPS3,HDAC2,RPS14,NPM1,PSMC1,RPS13,NCOR1,ETV3	178	734	14116	1.62064	1	0.660299	74.169
GOTERM_BP_ALL	GO:0010629~negative regulation of gene expression	11	5.36585	0.102428	CTBP1,BCLAF1,HDAC2,ARID4A,RBM3,RPS14,HAT1,BNIP3,ILF3,NCOR1,ETV3	178	504	14116	1.73083	1	0.722134	83.5997
GOTERM_BP_ALL	GO:0031324~negative regulation of cellular metabolic process	14	6.82927	0.119144	BCLAF1,CTBP1,ARID4A,HAT1,ILF3,RPS3,HDAC2,DYNLL1,RPS14,NPM1,PSMC1,RPS13,NCOR1,ETV3	178	720	14116	1.54201	1	0.760395	88.0254
GOTERM_BP_ALL	GO:0045892~negative regulation of transcription, DNA-dependent	8	3.90244	0.160594	CTBP1,HDAC2,ARID4A,RPS14,HAT1,ILF3,NCOR1,ETV3	178	356	14116	1.7821	1	0.81642	94.6537
GOTERM_BP_ALL	GO:0016481~negative regulation of transcription	9	4.39024	0.219277	CTBP1,BCLAF1,HDAC2,ARID4A,RPS14,HAT1,ILF3,NCOR1,ETV3	178	459	14116	1.55497	1	0.877795	98.4097
GOTERM_BP_ALL	GO:0010558~negative regulation of macromolecule biosynthetic process	9	4.39024	0.379645	CTBP1,BCLAF1,HDAC2,ARID4A,RPS14,HAT1,ILF3,NCOR1,ETV3	178	547	14116	1.30481	1	0.955852	99.966
GOTERM_BP_ALL	GO:0031327~negative regulation of cellular biosynthetic process	9	4.39024	0.406483	CTBP1,BCLAF1,HDAC2,ARID4A,RPS14,HAT1,ILF3,NCOR1,ETV3	178	561	14116	1.27225	1	0.962652	99.9838
GOTERM_BP_ALL	GO:0009890~negative regulation of biosynthetic process	9	4.39024	0.429495	CTBP1,BCLAF1,HDAC2,ARID4A,RPS14,HAT1,ILF3,NCOR1,ETV3	178	573	14116	1.2456	1	0.967114	99.9916
Annotation Cluster 22	Enrichment Score: 0.8422820836170504
Category	Term	Count	%	PValue	Genes	List Total	Pop Hits	Pop Total	Fold Enrichment	Bonferroni	Benjamini	FDR
GOTERM_BP_ALL	GO:0030521~androgen receptor signaling pathway	3	1.46341	0.0746312	RAN,PIAS1,CDK7	178	36	14116	6.60861	1	0.654171	72.6819
GOTERM_BP_ALL	GO:0030518~steroid hormone receptor signaling pathway	3	1.46341	0.164513	RAN,PIAS1,CDK7	178	58	14116	4.1019	1	0.820834	95.0562
GOTERM_BP_ALL	GO:0030522~intracellular receptor-mediated signaling pathway	3	1.46341	0.242121	RAN,PIAS1,CDK7	178	75	14116	3.17213	1	0.895406	99.0324
Annotation Cluster 23	Enrichment Score: 0.8251299504109929
Category	Term	Count	%	PValue	Genes	List Total	Pop Hits	Pop Total	Fold Enrichment	Bonferroni	Benjamini	FDR
GOTERM_BP_ALL	GO:0050880~regulation of blood vessel size	3	1.46341	0.142628	KNG1,ACTC1,PDE5A	178	53	14116	4.48887	1	0.793315	92.3805
GOTERM_BP_ALL	GO:0035150~regulation of tube size	3	1.46341	0.142628	KNG1,ACTC1,PDE5A	178	53	14116	4.48887	1	0.793315	92.3805
GOTERM_BP_ALL	GO:0003018~vascular process in circulatory system	3	1.46341	0.164513	KNG1,ACTC1,PDE5A	178	58	14116	4.1019	1	0.820834	95.0562
Annotation Cluster 24	Enrichment Score: 0.8227145893257071
Category	Term	Count	%	PValue	Genes	List Total	Pop Hits	Pop Total	Fold Enrichment	Bonferroni	Benjamini	FDR
GOTERM_BP_ALL	GO:0051098~regulation of binding	5	2.43902	0.125816	HDAC2,PRMT7,NPM1,CYTL1,RPS3	178	153	14116	2.59161	1	0.770674	89.4556
GOTERM_BP_ALL	GO:0051090~regulation of transcription factor activity	4	1.95122	0.139298	HDAC2,NPM1,CYTL1,RPS3	178	103	14116	3.07974	1	0.791366	91.8699
GOTERM_BP_ALL	GO:0051101~regulation of DNA binding	4	1.95122	0.194168	HDAC2,NPM1,CYTL1,RPS3	178	121	14116	2.6216	1	0.860573	97.2993
Annotation Cluster 25	Enrichment Score: 0.7653938288980895
Category	Term	Count	%	PValue	Genes	List Total	Pop Hits	Pop Total	Fold Enrichment	Bonferroni	Benjamini	FDR
GOTERM_BP_ALL	GO:0006807~nitrogen compound metabolic process	55	26.8293	0.14777	ARID4A,RBM3,BBX,BNIP3,RORA,CKB,FAH,APP,PRMT7,PMS2,TOP2B,ATP5J,RPL35A,PEPD,ZNF644,RAN,POLB,CDK7,ZNF143,HNRNPU,TAF13,RPS14,RPS15,ASH1L,PDE5A,JMJD1C,PIAS1,EXT2,MDH2,ZNF586,PRPF38A,TINP1,BCLAF1,SF3B1,PRPF8,RPL10A,PABPC1,ETV3,RPS24,TXNL4B,MOCS2,ATP5F1,DDX1,BRIP1,EPRS,ILF3,RNPS1,TST,HDAC2,SFPQ,SMARCC1,PCNA,SYF2,HSPD1,NCOR1	178	3778	14116	1.1545	1	0.803617	93.11
GOTERM_BP_ALL	GO:0034641~cellular nitrogen compound metabolic process	53	25.8537	0.171828	ARID4A,RBM3,BBX,BNIP3,RORA,FAH,APP,PRMT7,PMS2,TOP2B,ATP5J,RPL35A,PEPD,ZNF644,RAN,POLB,CDK7,ZNF143,HNRNPU,TAF13,RPS14,RPS15,ASH1L,PDE5A,JMJD1C,PIAS1,MDH2,ZNF586,PRPF38A,TINP1,BCLAF1,SF3B1,PRPF8,RPL10A,PABPC1,ETV3,RPS24,TXNL4B,MOCS2,DDX1,ATP5F1,BRIP1,EPRS,ILF3,RNPS1,TST,HDAC2,SFPQ,SMARCC1,PCNA,SYF2,HSPD1,NCOR1	178	3670	14116	1.14525	1	0.831715	95.7326
GOTERM_BP_ALL	GO:0006139~nucleobase, nucleoside, nucleotide and nucleic acid metabolic process	49	23.9024	0.199131	ARID4A,RBM3,BBX,BNIP3,RORA,APP,PRMT7,PMS2,TOP2B,ATP5J,RPL35A,ZNF644,RAN,POLB,CDK7,ZNF143,HNRNPU,TAF13,RPS14,RPS15,ASH1L,PDE5A,JMJD1C,PIAS1,MDH2,ZNF586,PRPF38A,TINP1,BCLAF1,SF3B1,PRPF8,RPL10A,PABPC1,ETV3,RPS24,TXNL4B,DDX1,ATP5F1,EPRS,BRIP1,ILF3,RNPS1,HDAC2,SFPQ,SMARCC1,PCNA,SYF2,HSPD1,NCOR1	178	3409	14116	1.13988	1	0.865147	97.5645
Annotation Cluster 26	Enrichment Score: 0.7643547293190023
Category	Term	Count	%	PValue	Genes	List Total	Pop Hits	Pop Total	Fold Enrichment	Bonferroni	Benjamini	FDR
GOTERM_BP_ALL	GO:0006810~transport	40	19.5122	0.141592	DERL2,YWHAZ,MYL1,BNIP3,AKAP9,SRP19,CLTC,CHMP2B,SFT2D1,FAM125A,COPB2,TTR,APP,ALB,NPM1,SLC35D2,CHRNA5,CHRNA1,TRAM1,HSPA8,ATP5J,SEC23A,KNG1,NDUFA4,ACTC1,HSP90AA1,RAN,ATP5F1,STXBP3,KCTD5,ANXA2,SDHA,TST,AFP,HSP90B1,ARF1,RPS15,PCNA,PTTG1IP,CLTCL1	178	2629	14116	1.20659	1	0.794976	92.2249
GOTERM_BP_ALL	GO:0051234~establishment of localization	40	19.5122	0.157189	DERL2,YWHAZ,MYL1,BNIP3,AKAP9,SRP19,CLTC,CHMP2B,SFT2D1,FAM125A,COPB2,TTR,APP,ALB,NPM1,SLC35D2,CHRNA5,CHRNA1,TRAM1,HSPA8,ATP5J,SEC23A,KNG1,NDUFA4,ACTC1,HSP90AA1,RAN,ATP5F1,STXBP3,KCTD5,ANXA2,SDHA,TST,AFP,HSP90B1,ARF1,RPS15,PCNA,PTTG1IP,CLTCL1	178	2656	14116	1.19433	1	0.812943	94.279
GOTERM_BP_ALL	GO:0051179~localization	43	20.9756	0.228811	DERL2,YWHAZ,MYL1,BNIP3,AKAP9,SRP19,CLTC,CHMP2B,SFT2D1,FAM125A,COPB2,TTR,APP,ALB,KATNA1,NPM1,SLC35D2,CHRNA5,CHRNA1,TOP2B,TRAM1,HSPA8,APC,ATP5J,SEC23A,KNG1,NDUFA4,ACTC1,HSP90AA1,RAN,ATP5F1,STXBP3,KCTD5,ANXA2,SDHA,TST,AFP,HSP90B1,ARF1,RPS15,PCNA,PTTG1IP,CLTCL1	178	2993	14116	1.13934	1	0.886001	98.7052
Annotation Cluster 27	Enrichment Score: 0.7633981046662588
Category	Term	Count	%	PValue	Genes	List Total	Pop Hits	Pop Total	Fold Enrichment	Bonferroni	Benjamini	FDR
GOTERM_BP_ALL	GO:0070507~regulation of microtubule cytoskeleton organization	3	1.46341	0.0972221	MAP1A,NPM1,APC	178	42	14116	5.66453	1	0.713316	81.9336
GOTERM_BP_ALL	GO:0032886~regulation of microtubule-based process	3	1.46341	0.125619	MAP1A,NPM1,APC	178	49	14116	4.85531	1	0.772445	89.4159
GOTERM_BP_ALL	GO:0051129~negative regulation of cellular component organization	4	1.95122	0.263478	MAP1A,NPM1,RHOA,APC	178	142	14116	2.2339	1	0.909657	99.4002
GOTERM_BP_ALL	GO:0010639~negative regulation of organelle organization	3	1.46341	0.274689	MAP1A,NPM1,APC	178	82	14116	2.90134	1	0.914884	99.5359
Annotation Cluster 28	Enrichment Score: 0.6724246695857878
Category	Term	Count	%	PValue	Genes	List Total	Pop Hits	Pop Total	Fold Enrichment	Bonferroni	Benjamini	FDR
GOTERM_BP_ALL	GO:0043588~skin development	3	1.46341	0.0508823	COL3A1,COL1A2,APC	178	29	14116	8.2038	1	0.570965	58.2586
GOTERM_BP_ALL	GO:0008544~epidermis development	4	1.95122	0.406422	FLG,COL3A1,COL1A2,APC	178	184	14116	1.72399	1	0.963114	99.9838
GOTERM_BP_ALL	GO:0007398~ectoderm development	4	1.95122	0.46471	FLG,COL3A1,COL1A2,APC	178	199	14116	1.59404	1	0.975691	99.9971
Annotation Cluster 29	Enrichment Score: 0.6170230128350842
Category	Term	Count	%	PValue	Genes	List Total	Pop Hits	Pop Total	Fold Enrichment	Bonferroni	Benjamini	FDR
GOTERM_BP_ALL	GO:0010638~positive regulation of organelle organization	4	1.95122	0.0862339	ACTR3,NPM1,RHOA,APC	178	83	14116	3.82185	1	0.693803	77.8806
GOTERM_BP_ALL	GO:0051493~regulation of cytoskeleton organization	5	2.43902	0.091804	ACTR3,MAP1A,NPM1,RHOA,APC	178	136	14116	2.91557	1	0.714472	80.0314
GOTERM_BP_ALL	GO:0051129~negative regulation of cellular component organization	4	1.95122	0.263478	MAP1A,NPM1,RHOA,APC	178	142	14116	2.2339	1	0.909657	99.4002
GOTERM_BP_ALL	GO:0033043~regulation of organelle organization	5	2.43902	0.289731	ACTR3,MAP1A,NPM1,RHOA,APC	178	217	14116	1.82727	1	0.921963	99.6732
GOTERM_BP_ALL	GO:0051130~positive regulation of cellular component organization	4	1.95122	0.395532	ACTR3,NPM1,RHOA,APC	178	181	14116	1.75256	1	0.960181	99.978
GOTERM_BP_ALL	GO:0051128~regulation of cellular component organization	5	2.43902	0.830618	ACTR3,MAP1A,NPM1,RHOA,APC	178	458	14116	0.865757	1	0.999315	100
Annotation Cluster 30	Enrichment Score: 0.6035504708935588
Category	Term	Count	%	PValue	Genes	List Total	Pop Hits	Pop Total	Fold Enrichment	Bonferroni	Benjamini	FDR
GOTERM_BP_ALL	GO:0040029~regulation of gene expression, epigenetic	4	1.95122	0.0723967	HDAC2,PRMT7,RBM3,HAT1	178	77	14116	4.11966	1	0.648955	71.5571
GOTERM_BP_ALL	GO:0016570~histone modification	3	1.46341	0.453939	HDAC2,PRMT7,HAT1	178	122	14116	1.95008	1	0.973366	99.996
GOTERM_BP_ALL	GO:0016569~covalent chromatin modification	3	1.46341	0.470579	HDAC2,PRMT7,HAT1	178	126	14116	1.88818	1	0.97691	99.9976
Annotation Cluster 31	Enrichment Score: 0.5893927569417108
Category	Term	Count	%	PValue	Genes	List Total	Pop Hits	Pop Total	Fold Enrichment	Bonferroni	Benjamini	FDR
GOTERM_BP_ALL	GO:0051168~nuclear export	3	1.46341	0.173427	RAN,RPS15,NPM1	178	60	14116	3.96517	1	0.831224	95.8684
GOTERM_BP_ALL	GO:0006913~nucleocytoplasmic transport	4	1.95122	0.310153	RAN,RPS15,NPM1,PTTG1IP	178	156	14116	2.03342	1	0.931437	99.7994
GOTERM_BP_ALL	GO:0051169~nuclear transport	4	1.95122	0.317052	RAN,RPS15,NPM1,PTTG1IP	178	158	14116	2.00768	1	0.93383	99.8304
Annotation Cluster 32	Enrichment Score: 0.5209911173694086
Category	Term	Count	%	PValue	Genes	List Total	Pop Hits	Pop Total	Fold Enrichment	Bonferroni	Benjamini	FDR
GOTERM_BP_ALL	GO:0010638~positive regulation of organelle organization	4	1.95122	0.0862339	ACTR3,NPM1,RHOA,APC	178	83	14116	3.82185	1	0.693803	77.8806
GOTERM_BP_ALL	GO:0051495~positive regulation of cytoskeleton organization	3	1.46341	0.109154	ACTR3,RHOA,APC	178	45	14116	5.28689	1	0.740659	85.5389
GOTERM_BP_ALL	GO:0031346~positive regulation of cell projection organization	3	1.46341	0.117313	ACTR3,RHOA,APC	178	47	14116	5.06192	1	0.759634	87.602
GOTERM_BP_ALL	GO:0031344~regulation of cell projection organization	3	1.46341	0.307196	ACTR3,RHOA,APC	178	89	14116	2.67315	1	0.930986	99.7845
GOTERM_BP_ALL	GO:0051130~positive regulation of cellular component organization	4	1.95122	0.395532	ACTR3,NPM1,RHOA,APC	178	181	14116	1.75256	1	0.960181	99.978
GOTERM_BP_ALL	GO:0044087~regulation of cellular component biogenesis	3	1.46341	0.533997	ACTR3,RHOA,APC	178	142	14116	1.67542	1	0.984939	99.9997
GOTERM_BP_ALL	GO:0045597~positive regulation of cell differentiation	4	1.95122	0.549149	ACTR3,RHOA,MAPK9,APC	178	229	14116	1.38521	1	0.986863	99.9998
GOTERM_BP_ALL	GO:0051094~positive regulation of developmental process	4	1.95122	0.681008	ACTR3,RHOA,MAPK9,APC	178	278	14116	1.14106	1	0.995188	100
GOTERM_BP_ALL	GO:0022603~regulation of anatomical structure morphogenesis	3	1.46341	0.763903	ACTR3,RHOA,APC	178	219	14116	1.08635	1	0.998159	100
Annotation Cluster 33	Enrichment Score: 0.511369201588636
Category	Term	Count	%	PValue	Genes	List Total	Pop Hits	Pop Total	Fold Enrichment	Bonferroni	Benjamini	FDR
GOTERM_BP_ALL	GO:0000280~nuclear division	5	2.43902	0.298844	TXNL4B,RAN,KATNA1,TTN,APC	178	220	14116	1.80235	1	0.926472	99.7367
GOTERM_BP_ALL	GO:0007067~mitosis	5	2.43902	0.298844	TXNL4B,RAN,KATNA1,TTN,APC	178	220	14116	1.80235	1	0.926472	99.7367
GOTERM_BP_ALL	GO:0000087~M phase of mitotic cell cycle	5	2.43902	0.312246	TXNL4B,RAN,KATNA1,TTN,APC	178	224	14116	1.77016	1	0.9321	99.8093
GOTERM_BP_ALL	GO:0048285~organelle fission	5	2.43902	0.32295	TXNL4B,RAN,KATNA1,TTN,APC	178	229	14116	1.73151	1	0.937017	99.8533
Annotation Cluster 34	Enrichment Score: 0.49733210586282994
Category	Term	Count	%	PValue	Genes	List Total	Pop Hits	Pop Total	Fold Enrichment	Bonferroni	Benjamini	FDR
GOTERM_BP_ALL	GO:0010468~regulation of gene expression	43	20.9756	0.142503	BCLAF1,METAP1,ARID4A,RBM3,BBX,CYTL1,HAT1,BNIP3,COL2A1,RORA,RPS3,APP,EIF3B,PRMT7,NPM1,RHOA,EIF1,PABPC1,ETV3,CTBP1,ZNF644,RAN,DDX1,BRIP1,CDK6,ILF3,CDK7,ZNF143,HNRNPU,TAF13,HDAC2,EIF4A2,SMARCC1,SFPQ,RPS14,ASH1L,RPS13,MAPK9,JMJD1C,PIAS1,HSPD1,NCOR1,ZNF586	178	2856	14116	1.19399	1	0.795113	92.3619
GOTERM_BP_ALL	GO:0060255~regulation of macromolecule metabolic process	47	22.9268	0.201303	BCLAF1,METAP1,ARID4A,RBM3,CYTL1,BBX,HAT1,BNIP3,COL2A1,RORA,RPS3,APP,EIF3B,SERPINE2,PRMT7,NPM1,RHOA,EIF1,PABPC1,APC,ETV3,CTBP1,ZNF644,RAN,DDX1,BRIP1,CDK6,ILF3,CDK7,ZNF143,HNRNPU,TAF13,HDAC2,EIF4A2,SMARCC1,SFPQ,RPS14,PSMC1,ASH1L,PCNA,RPS13,MAPK9,JMJD1C,PIAS1,HSPD1,NCOR1,ZNF586	178	3259	14116	1.14368	1	0.865377	97.6726
GOTERM_BP_ALL	GO:0019222~regulation of metabolic process	50	24.3902	0.292562	METAP1,ARID4A,RBM3,BBX,BNIP3,RORA,TTN,RPS3,APP,DYNLL1,SERPINE2,PRMT7,RHOA,EIF1,CTBP1,HSP90AA1,ZNF644,RAN,CDK6,CDK7,ZNF143,HNRNPU,TAF13,RPS14,EIF4A2,ASH1L,RPS13,MAPK9,JMJD1C,PIAS1,ZNF586,BCLAF1,CYTL1,HAT1,COL2A1,EIF3B,NPM1,PABPC1,APC,ETV3,DDX1,BRIP1,ILF3,HDAC2,SFPQ,SMARCC1,PSMC1,PCNA,HSPD1,NCOR1	178	3621	14116	1.09505	1	0.923334	99.6943
GOTERM_BP_ALL	GO:0080090~regulation of primary metabolic process	41	20	0.618542	BCLAF1,METAP1,ARID4A,BBX,CYTL1,HAT1,RORA,RPS3,APP,EIF3B,PRMT7,SERPINE2,NPM1,RHOA,EIF1,PABPC1,APC,ETV3,CTBP1,ZNF644,RAN,DDX1,BRIP1,ILF3,CDK7,ZNF143,HNRNPU,TAF13,HDAC2,EIF4A2,SMARCC1,SFPQ,RPS14,PSMC1,ASH1L,PCNA,RPS13,JMJD1C,PIAS1,NCOR1,ZNF586	178	3291	14116	0.987979	1	0.991874	100
GOTERM_BP_ALL	GO:0031323~regulation of cellular metabolic process	43	20.9756	0.62817	BCLAF1,METAP1,ARID4A,BBX,CYTL1,HAT1,RORA,TTN,RPS3,APP,EIF3B,DYNLL1,PRMT7,NPM1,RHOA,EIF1,PABPC1,APC,ETV3,CTBP1,HSP90AA1,ZNF644,RAN,DDX1,BRIP1,ILF3,CDK7,ZNF143,HNRNPU,TAF13,HDAC2,EIF4A2,SMARCC1,SFPQ,RPS14,PSMC1,ASH1L,PCNA,RPS13,JMJD1C,PIAS1,NCOR1,ZNF586	178	3464	14116	0.984424	1	0.99228	100
Annotation Cluster 35	Enrichment Score: 0.4035489438885375
Category	Term	Count	%	PValue	Genes	List Total	Pop Hits	Pop Total	Fold Enrichment	Bonferroni	Benjamini	FDR
GOTERM_BP_ALL	GO:0045893~positive regulation of transcription, DNA-dependent	9	4.39024	0.250056	APP,HDAC2,RAN,SMARCC1,CYTL1,ILF3,PIAS1,CDK7,RORA	178	477	14116	1.49629	1	0.899367	99.1886
GOTERM_BP_ALL	GO:0051254~positive regulation of RNA metabolic process	9	4.39024	0.257084	APP,HDAC2,RAN,SMARCC1,CYTL1,ILF3,PIAS1,CDK7,RORA	178	481	14116	1.48385	1	0.905537	99.3068
GOTERM_BP_ALL	GO:0010628~positive regulation of gene expression	10	4.87805	0.306041	APP,HDAC2,RAN,SMARCC1,CYTL1,MAPK9,ILF3,PIAS1,CDK7,RORA	178	581	14116	1.36495	1	0.930994	99.7784
GOTERM_BP_ALL	GO:0031328~positive regulation of cellular biosynthetic process	11	5.36585	0.35687	APP,HSP90AA1,HDAC2,RAN,SMARCC1,NPM1,CYTL1,ILF3,PIAS1,CDK7,RORA	178	685	14116	1.27348	1	0.951898	99.9379
GOTERM_BP_ALL	GO:0009893~positive regulation of metabolic process	14	6.82927	0.370348	HSP90AA1,RAN,CYTL1,ILF3,RORA,CDK7,APP,HDAC2,SMARCC1,NPM1,PSMC1,MAPK9,PIAS1,APC	178	921	14116	1.20548	1	0.955518	99.9565
GOTERM_BP_ALL	GO:0009891~positive regulation of biosynthetic process	11	5.36585	0.373772	APP,HSP90AA1,HDAC2,RAN,SMARCC1,NPM1,CYTL1,ILF3,PIAS1,CDK7,RORA	178	695	14116	1.25516	1	0.954225	99.9602
GOTERM_BP_ALL	GO:0045941~positive regulation of transcription	9	4.39024	0.412239	APP,HDAC2,RAN,SMARCC1,CYTL1,ILF3,PIAS1,CDK7,RORA	178	564	14116	1.26548	1	0.962989	99.9862
GOTERM_BP_ALL	GO:0051173~positive regulation of nitrogen compound metabolic process	10	4.87805	0.418181	APP,HSP90AA1,HDAC2,RAN,SMARCC1,CYTL1,ILF3,PIAS1,CDK7,RORA	178	644	14116	1.23142	1	0.964333	99.9884
GOTERM_BP_ALL	GO:0010604~positive regulation of macromolecule metabolic process	12	5.85366	0.512845	APP,HDAC2,RAN,SMARCC1,PSMC1,CYTL1,MAPK9,ILF3,PIAS1,CDK7,RORA,APC	178	857	14116	1.11043	1	0.982824	99.9994
GOTERM_BP_ALL	GO:0045935~positive regulation of nucleobase, nucleoside, nucleotide and nucleic acid metabolic process	9	4.39024	0.525635	APP,HDAC2,RAN,SMARCC1,CYTL1,ILF3,PIAS1,CDK7,RORA	178	624	14116	1.1438	1	0.984091	99.9996
GOTERM_BP_ALL	GO:0031325~positive regulation of cellular metabolic process	12	5.85366	0.548932	APP,HSP90AA1,HDAC2,RAN,SMARCC1,PSMC1,NPM1,CYTL1,ILF3,PIAS1,CDK7,RORA	178	880	14116	1.08141	1	0.987023	99.9998
GOTERM_BP_ALL	GO:0010557~positive regulation of macromolecule biosynthetic process	9	4.39024	0.579551	APP,HDAC2,RAN,SMARCC1,CYTL1,ILF3,PIAS1,CDK7,RORA	178	654	14116	1.09133	1	0.989014	99.9999
Annotation Cluster 36	Enrichment Score: 0.3860564386199398
Category	Term	Count	%	PValue	Genes	List Total	Pop Hits	Pop Total	Fold Enrichment	Bonferroni	Benjamini	FDR
GOTERM_BP_ALL	GO:0006873~cellular ion homeostasis	7	3.41463	0.328632	KNG1,APP,HSP90B1,BNIP3,CHRNA1,CKB,MT3	178	374	14116	1.48429	1	0.939921	99.8726
GOTERM_BP_ALL	GO:0055082~cellular chemical homeostasis	7	3.41463	0.341978	KNG1,APP,HSP90B1,BNIP3,CHRNA1,CKB,MT3	178	380	14116	1.46085	1	0.945792	99.909
GOTERM_BP_ALL	GO:0050801~ion homeostasis	7	3.41463	0.406994	KNG1,APP,HSP90B1,BNIP3,CHRNA1,CKB,MT3	178	409	14116	1.35727	1	0.962367	99.984
GOTERM_BP_ALL	GO:0048878~chemical homeostasis	7	3.41463	0.624422	KNG1,APP,HSP90B1,BNIP3,CHRNA1,CKB,MT3	178	512	14116	1.08423	1	0.992129	100
Annotation Cluster 37	Enrichment Score: 0.3673751997950727
Category	Term	Count	%	PValue	Genes	List Total	Pop Hits	Pop Total	Fold Enrichment	Bonferroni	Benjamini	FDR
GOTERM_BP_ALL	GO:0043161~proteasomal ubiquitin-dependent protein catabolic process	3	1.46341	0.36668	DERL2,HSP90B1,PSMC1	178	102	14116	2.33245	1	0.954346	99.952
GOTERM_BP_ALL	GO:0010498~proteasomal protein catabolic process	3	1.46341	0.36668	DERL2,HSP90B1,PSMC1	178	102	14116	2.33245	1	0.954346	99.952
GOTERM_BP_ALL	GO:0006511~ubiquitin-dependent protein catabolic process	4	1.95122	0.587895	DERL2,HSP90B1,USP3,PSMC1	178	242	14116	1.3108	1	0.989648	100
Annotation Cluster 38	Enrichment Score: 0.3551971653417642
Category	Term	Count	%	PValue	Genes	List Total	Pop Hits	Pop Total	Fold Enrichment	Bonferroni	Benjamini	FDR
GOTERM_BP_ALL	GO:0006366~transcription from RNA polymerase II promoter	5	2.43902	0.338198	TAF13,ARID4A,ASH1L,CDK7,NCOR1	178	234	14116	1.69452	1	0.944296	99.8998
GOTERM_BP_ALL	GO:0006351~transcription, DNA-dependent	5	2.43902	0.502183	TAF13,ARID4A,ASH1L,CDK7,NCOR1	178	292	14116	1.35793	1	0.981926	99.9991
GOTERM_BP_ALL	GO:0032774~RNA biosynthetic process	5	2.43902	0.506262	TAF13,ARID4A,ASH1L,CDK7,NCOR1	178	296	14116	1.33958	1	0.982251	99.9993
Annotation Cluster 39	Enrichment Score: 0.3074333274031539
Category	Term	Count	%	PValue	Genes	List Total	Pop Hits	Pop Total	Fold Enrichment	Bonferroni	Benjamini	FDR
GOTERM_BP_ALL	GO:0006163~purine nucleotide metabolic process	4	1.95122	0.413799	PDE5A,ATP5F1,RORA,ATP5J	178	186	14116	1.70545	1	0.963123	99.9868
GOTERM_BP_ALL	GO:0006753~nucleoside phosphate metabolic process	5	2.43902	0.503142	PDE5A,ATP5F1,RORA,MDH2,ATP5J	178	293	14116	1.3533	1	0.981864	99.9992
GOTERM_BP_ALL	GO:0009117~nucleotide metabolic process	5	2.43902	0.503142	PDE5A,ATP5F1,RORA,MDH2,ATP5J	178	293	14116	1.3533	1	0.981864	99.9992
GOTERM_BP_ALL	GO:0055086~nucleobase, nucleoside and nucleotide metabolic process	5	2.43902	0.562465	PDE5A,ATP5F1,RORA,MDH2,ATP5J	178	316	14116	1.2548	1	0.987418	99.9999
Annotation Cluster 40	Enrichment Score: 0.25271563631233185
Category	Term	Count	%	PValue	Genes	List Total	Pop Hits	Pop Total	Fold Enrichment	Bonferroni	Benjamini	FDR
GOTERM_BP_ALL	GO:0050789~regulation of biological process	90	43.9024	0.536324	METAP1,IMPA1,GPR125,ARID4A,PGF,RBM3,LGMN,BBX,BNIP3,PDIA6,TAS1R3,RORA,TTN,TENC1,PRDX1,RPS3,ACTR3,APP,PRMT7,SERPINE2,DYNLL1,CHRNA5,RHOA,EIF1,CHRNA1,ODZ3,GNG7,MT3,KNG1,CTBP1,HSP90AA1,ZNF644,RAN,MS4A3,STXBP3,POLB,CDK6,ZNF143,CDK7,KIDINS220,HNRNPU,TAF13,EIF4A2,RPS14,C5ORF13,PDE5A,ASH1L,COL1A2,MAPK9,RPS13,PIAS1,JMJD1C,EXT2,ZNF586,GLRX3,DERL2,BCLAF1,YWHAZ,GLRX5,HMGB3,COL3A1,CYTL1,HAT1,GNG11,COL2A1,AKAP9…	178	7106	14116	1.00441	1	0.985133	99.9997
GOTERM_BP_ALL	GO:0050794~regulation of cellular process	86	41.9512	0.559998	METAP1,IMPA1,GPR125,ARID4A,PGF,BBX,BNIP3,PDIA6,TAS1R3,RORA,TTN,TENC1,PRDX1,RPS3,ACTR3,APP,PRMT7,SERPINE2,DYNLL1,CHRNA5,RHOA,EIF1,CHRNA1,ODZ3,GNG7,MT3,KNG1,CTBP1,HSP90AA1,ZNF644,RAN,MS4A3,STXBP3,POLB,CDK6,ZNF143,CDK7,KIDINS220,HNRNPU,TAF13,EIF4A2,RPS14,C5ORF13,ASH1L,PDE5A,COL1A2,MAPK9,RPS13,PIAS1,JMJD1C,EXT2,ZNF586,GLRX3,DERL2,BCLAF1,YWHAZ,GLRX5,HMGB3,CYTL1,HAT1,GNG11,COL2A1,AKAP9,FGG,EIF3B,ALB,NP…	178	6819	14116	1.00016	1	0.98741	99.9999
GOTERM_BP_ALL	GO:0065007~biological regulation	94	45.8537	0.581084	METAP1,IMPA1,GPR125,ARID4A,PGF,RBM3,LGMN,BBX,BNIP3,PDIA6,TAS1R3,RORA,TTN,TENC1,PRDX1,RPS3,CKB,ACTR3,APP,PRMT7,SERPINE2,DYNLL1,CHRNA5,RHOA,EIF1,CHRNA1,ODZ3,GNG7,MT3,KNG1,CTBP1,HSP90AA1,ZNF644,RAN,MS4A3,STXBP3,CDK6,POLB,ZNF143,CDK7,KIDINS220,HNRNPU,TAF13,EIF4A2,RPS14,C5ORF13,PDE5A,ASH1L,COL1A2,MAPK9,RPS13,PIAS1,JMJD1C,EXT2,ZNF586,GLRX3,DERL2,BCLAF1,YWHAZ,GLRX5,HMGB3,COL3A1,CYTL1,HAT1,GNG11,COL2A1,A…	178	7484	14116	0.996061	1	0.98906	100
Annotation Cluster 41	Enrichment Score: 0.2507900867226366
Category	Term	Count	%	PValue	Genes	List Total	Pop Hits	Pop Total	Fold Enrichment	Bonferroni	Benjamini	FDR
GOTERM_BP_ALL	GO:0016310~phosphorylation	11	5.36585	0.550521	NDUFA4,APP,CTBP1,AAK1,ATP5F1,MAPK9,CDK6,AKAP9,CDK7,TTN,ATP5J	178	800	14116	1.09042	1	0.986885	99.9998
GOTERM_BP_ALL	GO:0006793~phosphorus metabolic process	13	6.34146	0.566797	NDUFA4,CTBP1,IMPA1,ATP5F1,AKAP9,CDK6,CDK7,TTN,PPP1CC,APP,AAK1,MAPK9,ATP5J	178	973	14116	1.05955	1	0.987886	99.9999
GOTERM_BP_ALL	GO:0006796~phosphate metabolic process	13	6.34146	0.566797	NDUFA4,CTBP1,IMPA1,ATP5F1,AKAP9,CDK6,CDK7,TTN,PPP1CC,APP,AAK1,MAPK9,ATP5J	178	973	14116	1.05955	1	0.987886	99.9999
Annotation Cluster 42	Enrichment Score: 0.2424432316488238
Category	Term	Count	%	PValue	Genes	List Total	Pop Hits	Pop Total	Fold Enrichment	Bonferroni	Benjamini	FDR
GOTERM_BP_ALL	GO:0043687~post-translational protein modification	16	7.80488	0.520149	CTBP1,METTL5,COL3A1,HAT1,CDK6,AKAP9,CDK7,PPP1CC,TTN,APP,HDAC2,PRMT7,AAK1,MAPK9,FBXO3,HECTD1	178	1182	14116	1.07348	1	0.983283	99.9995
GOTERM_BP_ALL	GO:0006464~protein modification process	19	9.26829	0.558596	PAM,METAP1,CTBP1,METTL5,COL3A1,HAT1,CDK6,AKAP9,CDK7,PPP1CC,TTN,QPCT,APP,HDAC2,PRMT7,AAK1,MAPK9,FBXO3,HECTD1	178	1453	14116	1.037	1	0.987381	99.9999
GOTERM_BP_ALL	GO:0043412~biopolymer modification	19	9.26829	0.644829	PAM,METAP1,CTBP1,METTL5,COL3A1,HAT1,CDK6,AKAP9,CDK7,PPP1CC,TTN,QPCT,APP,HDAC2,PRMT7,AAK1,MAPK9,FBXO3,HECTD1	178	1526	14116	0.987395	1	0.993238	100
Annotation Cluster 43	Enrichment Score: 0.22958606783086707
Category	Term	Count	%	PValue	Genes	List Total	Pop Hits	Pop Total	Fold Enrichment	Bonferroni	Benjamini	FDR
GOTERM_BP_ALL	GO:0007409~axonogenesis	4	1.95122	0.436335	ACTB,APP,TOP2B,APC	178	193	14116	1.64359	1	0.96862	99.9932
GOTERM_BP_ALL	GO:0048667~cell morphogenesis involved in neuron differentiation	4	1.95122	0.487863	ACTB,APP,TOP2B,APC	178	209	14116	1.51777	1	0.980467	99.9986
GOTERM_BP_ALL	GO:0048812~neuron projection morphogenesis	4	1.95122	0.500353	ACTB,APP,TOP2B,APC	178	213	14116	1.48927	1	0.981806	99.9991
GOTERM_BP_ALL	GO:0000904~cell morphogenesis involved in differentiation	4	1.95122	0.593494	ACTB,APP,TOP2B,APC	178	244	14116	1.30006	1	0.990059	100
GOTERM_BP_ALL	GO:0048858~cell projection morphogenesis	4	1.95122	0.596276	ACTB,APP,TOP2B,APC	178	245	14116	1.29475	1	0.990259	100
GOTERM_BP_ALL	GO:0048666~neuron development	5	2.43902	0.618123	ACTB,APP,DYNLL2,TOP2B,APC	178	339	14116	1.16967	1	0.991952	100
GOTERM_BP_ALL	GO:0031175~neuron projection development	4	1.95122	0.626054	ACTB,APP,TOP2B,APC	178	256	14116	1.23912	1	0.99218	100
GOTERM_BP_ALL	GO:0032990~cell part morphogenesis	4	1.95122	0.626054	ACTB,APP,TOP2B,APC	178	256	14116	1.23912	1	0.99218	100
GOTERM_BP_ALL	GO:0000902~cell morphogenesis	5	2.43902	0.656333	ACTB,APP,RHOA,TOP2B,APC	178	356	14116	1.11381	1	0.993769	100
GOTERM_BP_ALL	GO:0030030~cell projection organization	4	1.95122	0.844224	ACTB,APP,TOP2B,APC	178	368	14116	0.861993	1	0.999485	100
Annotation Cluster 44	Enrichment Score: 0.19679054654699235
Category	Term	Count	%	PValue	Genes	List Total	Pop Hits	Pop Total	Fold Enrichment	Bonferroni	Benjamini	FDR
GOTERM_BP_ALL	GO:0006875~cellular metal ion homeostasis	4	1.95122	0.445281	KNG1,APP,HSP90B1,MT3	178	196	14116	1.61844	1	0.971123	99.9948
GOTERM_BP_ALL	GO:0055065~metal ion homeostasis	4	1.95122	0.475784	KNG1,APP,HSP90B1,MT3	178	205	14116	1.54738	1	0.977911	99.998
GOTERM_BP_ALL	GO:0030003~cellular cation homeostasis	4	1.95122	0.620753	KNG1,APP,HSP90B1,MT3	178	254	14116	1.24887	1	0.991864	100
GOTERM_BP_ALL	GO:0006874~cellular calcium ion homeostasis	3	1.46341	0.671738	KNG1,APP,HSP90B1	178	183	14116	1.30006	1	0.994582	100
GOTERM_BP_ALL	GO:0055074~calcium ion homeostasis	3	1.46341	0.686082	KNG1,APP,HSP90B1	178	188	14116	1.26548	1	0.995463	100
GOTERM_BP_ALL	GO:0055080~cation homeostasis	4	1.95122	0.699456	KNG1,APP,HSP90B1,MT3	178	286	14116	1.10914	1	0.995919	100
GOTERM_BP_ALL	GO:0030005~cellular di-, tri-valent inorganic cation homeostasis	3	1.46341	0.781076	KNG1,APP,HSP90B1	178	227	14116	1.04806	1	0.998446	100
GOTERM_BP_ALL	GO:0055066~di-, tri-valent inorganic cation homeostasis	3	1.46341	0.804791	KNG1,APP,HSP90B1	178	239	14116	0.99544	1	0.998877	100
Annotation Cluster 45	Enrichment Score: 0.17580735576834614
Category	Term	Count	%	PValue	Genes	List Total	Pop Hits	Pop Total	Fold Enrichment	Bonferroni	Benjamini	FDR
GOTERM_BP_ALL	GO:0006082~organic acid metabolic process	8	3.90244	0.557555	SDHA,TST,PEPD,EPRS,MDH2,FAH,HADHB,CKB	178	560	14116	1.13291	1	0.987408	99.9999
GOTERM_BP_ALL	GO:0019752~carboxylic acid metabolic process	7	3.41463	0.702357	SDHA,PEPD,EPRS,MDH2,FAH,HADHB,CKB	178	556	14116	0.998424	1	0.996034	100
GOTERM_BP_ALL	GO:0043436~oxoacid metabolic process	7	3.41463	0.702357	SDHA,PEPD,EPRS,MDH2,FAH,HADHB,CKB	178	556	14116	0.998424	1	0.996034	100
GOTERM_BP_ALL	GO:0042180~cellular ketone metabolic process	7	3.41463	0.720058	SDHA,PEPD,EPRS,MDH2,FAH,HADHB,CKB	178	567	14116	0.979054	1	0.996797	100
Annotation Cluster 46	Enrichment Score: 0.16699837914860996
Category	Term	Count	%	PValue	Genes	List Total	Pop Hits	Pop Total	Fold Enrichment	Bonferroni	Benjamini	FDR
GOTERM_BP_ALL	GO:0050767~regulation of neurogenesis	3	1.46341	0.619019	ACTR3,RHOA,MT3	178	166	14116	1.43319	1	0.991802	100
GOTERM_BP_ALL	GO:0051960~regulation of nervous system development	3	1.46341	0.697187	ACTR3,RHOA,MT3	178	192	14116	1.23912	1	0.995908	100
GOTERM_BP_ALL	GO:0060284~regulation of cell development	3	1.46341	0.731058	ACTR3,RHOA,MT3	178	205	14116	1.16054	1	0.997096	100
Annotation Cluster 47	Enrichment Score: 0.16544905394564494
Category	Term	Count	%	PValue	Genes	List Total	Pop Hits	Pop Total	Fold Enrichment	Bonferroni	Benjamini	FDR
GOTERM_BP_ALL	GO:0080090~regulation of primary metabolic process	41	20	0.618542	BCLAF1,METAP1,ARID4A,BBX,CYTL1,HAT1,RORA,RPS3,APP,EIF3B,PRMT7,SERPINE2,NPM1,RHOA,EIF1,PABPC1,APC,ETV3,CTBP1,ZNF644,RAN,DDX1,BRIP1,ILF3,CDK7,ZNF143,HNRNPU,TAF13,HDAC2,EIF4A2,SMARCC1,SFPQ,RPS14,PSMC1,ASH1L,PCNA,RPS13,JMJD1C,PIAS1,NCOR1,ZNF586	178	3291	14116	0.987979	1	0.991874	100
GOTERM_BP_ALL	GO:0031323~regulation of cellular metabolic process	43	20.9756	0.62817	BCLAF1,METAP1,ARID4A,BBX,CYTL1,HAT1,RORA,TTN,RPS3,APP,EIF3B,DYNLL1,PRMT7,NPM1,RHOA,EIF1,PABPC1,APC,ETV3,CTBP1,HSP90AA1,ZNF644,RAN,DDX1,BRIP1,ILF3,CDK7,ZNF143,HNRNPU,TAF13,HDAC2,EIF4A2,SMARCC1,SFPQ,RPS14,PSMC1,ASH1L,PCNA,RPS13,JMJD1C,PIAS1,NCOR1,ZNF586	178	3464	14116	0.984424	1	0.99228	100
GOTERM_BP_ALL	GO:0010556~regulation of macromolecule biosynthetic process	35	17.0732	0.640185	BCLAF1,METAP1,ARID4A,BBX,CYTL1,HAT1,RORA,RPS3,APP,EIF3B,PRMT7,NPM1,RHOA,EIF1,ETV3,CTBP1,ZNF644,RAN,DDX1,BRIP1,ILF3,CDK7,ZNF143,TAF13,HDAC2,EIF4A2,SFPQ,RPS14,SMARCC1,ASH1L,PCNA,PIAS1,JMJD1C,NCOR1,ZNF586	178	2830	14116	0.980784	1	0.99312	100
GOTERM_BP_ALL	GO:0051171~regulation of nitrogen compound metabolic process	35	17.0732	0.648082	BCLAF1,ARID4A,BBX,CYTL1,HAT1,RORA,RPS3,APP,PRMT7,NPM1,RHOA,PABPC1,ETV3,APC,CTBP1,HSP90AA1,ZNF644,RAN,BRIP1,ILF3,CDK7,ZNF143,HNRNPU,TAF13,HDAC2,SFPQ,RPS14,SMARCC1,ASH1L,PCNA,RPS13,PIAS1,JMJD1C,NCOR1,ZNF586	178	2839	14116	0.977675	1	0.99323	100
GOTERM_BP_ALL	GO:0031326~regulation of cellular biosynthetic process	36	17.561	0.670804	BCLAF1,METAP1,ARID4A,BBX,CYTL1,HAT1,RORA,RPS3,APP,EIF3B,PRMT7,NPM1,RHOA,EIF1,ETV3,CTBP1,HSP90AA1,ZNF644,RAN,DDX1,BRIP1,ILF3,CDK7,ZNF143,TAF13,HDAC2,EIF4A2,SFPQ,RPS14,SMARCC1,ASH1L,PCNA,PIAS1,JMJD1C,NCOR1,ZNF586	178	2947	14116	0.968755	1	0.994594	100
GOTERM_BP_ALL	GO:0009889~regulation of biosynthetic process	36	17.561	0.686558	BCLAF1,METAP1,ARID4A,BBX,CYTL1,HAT1,RORA,RPS3,APP,EIF3B,PRMT7,NPM1,RHOA,EIF1,ETV3,CTBP1,HSP90AA1,ZNF644,RAN,DDX1,BRIP1,ILF3,CDK7,ZNF143,TAF13,HDAC2,EIF4A2,SFPQ,RPS14,SMARCC1,ASH1L,PCNA,PIAS1,JMJD1C,NCOR1,ZNF586	178	2966	14116	0.962549	1	0.995424	100
GOTERM_BP_ALL	GO:0019219~regulation of nucleobase, nucleoside, nucleotide and nucleic acid metabolic process	33	16.0976	0.760334	BCLAF1,ARID4A,BBX,CYTL1,HAT1,RORA,RPS3,APP,PRMT7,NPM1,RHOA,PABPC1,ETV3,CTBP1,ZNF644,RAN,BRIP1,ILF3,CDK7,ZNF143,HNRNPU,TAF13,HDAC2,SFPQ,RPS14,SMARCC1,ASH1L,PCNA,RPS13,PIAS1,JMJD1C,NCOR1,ZNF586	178	2814	14116	0.929997	1	0.998068	100
GOTERM_BP_ALL	GO:0045449~regulation of transcription	29	14.1463	0.840908	BCLAF1,ARID4A,BBX,CYTL1,HAT1,RORA,RPS3,APP,PRMT7,NPM1,RHOA,ETV3,CTBP1,ZNF644,RAN,BRIP1,ILF3,CDK7,ZNF143,TAF13,HDAC2,SFPQ,RPS14,SMARCC1,ASH1L,PIAS1,JMJD1C,NCOR1,ZNF586	178	2601	14116	0.884198	1	0.999449	100
Annotation Cluster 48	Enrichment Score: 0.16135249506743843
Category	Term	Count	%	PValue	Genes	List Total	Pop Hits	Pop Total	Fold Enrichment	Bonferroni	Benjamini	FDR
GOTERM_BP_ALL	GO:0045859~regulation of protein kinase activity	5	2.43902	0.631903	APP,NPM1,CDK7,TTN,APC	178	345	14116	1.14932	1	0.992541	100
GOTERM_BP_ALL	GO:0043549~regulation of kinase activity	5	2.43902	0.6585	APP,NPM1,CDK7,TTN,APC	178	357	14116	1.11069	1	0.993861	100
GOTERM_BP_ALL	GO:0051338~regulation of transferase activity	5	2.43902	0.689901	APP,NPM1,CDK7,TTN,APC	178	372	14116	1.06591	1	0.995506	100
GOTERM_BP_ALL	GO:0042325~regulation of phosphorylation	6	2.92683	0.699389	APP,DYNLL1,NPM1,CDK7,TTN,APC	178	466	14116	1.02107	1	0.99598	100
GOTERM_BP_ALL	GO:0051174~regulation of phosphorus metabolic process	6	2.92683	0.732127	APP,DYNLL1,NPM1,CDK7,TTN,APC	178	485	14116	0.981073	1	0.9971	100
GOTERM_BP_ALL	GO:0019220~regulation of phosphate metabolic process	6	2.92683	0.732127	APP,DYNLL1,NPM1,CDK7,TTN,APC	178	485	14116	0.981073	1	0.9971	100
Annotation Cluster 49	Enrichment Score: 0.11931057395686474
Category	Term	Count	%	PValue	Genes	List Total	Pop Hits	Pop Total	Fold Enrichment	Bonferroni	Benjamini	FDR
GOTERM_BP_ALL	GO:0019941~modification-dependent protein catabolic process	7	3.41463	0.730942	DERL2,HSP90B1,USP3,PSMC1,PIAS1,FBXO3,HECTD1	178	574	14116	0.967114	1	0.997138	100
GOTERM_BP_ALL	GO:0043632~modification-dependent macromolecule catabolic process	7	3.41463	0.730942	DERL2,HSP90B1,USP3,PSMC1,PIAS1,FBXO3,HECTD1	178	574	14116	0.967114	1	0.997138	100
GOTERM_BP_ALL	GO:0051603~proteolysis involved in cellular protein catabolic process	7	3.41463	0.768764	DERL2,HSP90B1,USP3,PSMC1,PIAS1,FBXO3,HECTD1	178	600	14116	0.925206	1	0.998259	100
GOTERM_BP_ALL	GO:0044257~cellular protein catabolic process	7	3.41463	0.772866	DERL2,HSP90B1,USP3,PSMC1,PIAS1,FBXO3,HECTD1	178	603	14116	0.920603	1	0.998332	100
GOTERM_BP_ALL	GO:0030163~protein catabolic process	7	3.41463	0.797599	DERL2,HSP90B1,USP3,PSMC1,PIAS1,FBXO3,HECTD1	178	622	14116	0.892482	1	0.998783	100
Annotation Cluster 50	Enrichment Score: 0.11372642332790198
Category	Term	Count	%	PValue	Genes	List Total	Pop Hits	Pop Total	Fold Enrichment	Bonferroni	Benjamini	FDR
GOTERM_BP_ALL	GO:0032870~cellular response to hormone stimulus	3	1.46341	0.49896	PGF,GNG11,GNG7	178	133	14116	1.7888	1	0.981779	99.999
GOTERM_BP_ALL	GO:0009725~response to hormone stimulus	3	1.46341	0.946973	PGF,GNG11,GNG7	178	367	14116	0.648256	1	0.999986	100
GOTERM_BP_ALL	GO:0009719~response to endogenous stimulus	3	1.46341	0.964756	PGF,GNG11,GNG7	178	405	14116	0.587432	1	0.999996	100
Annotation Cluster 51	Enrichment Score: 0.08002265965724246
Category	Term	Count	%	PValue	Genes	List Total	Pop Hits	Pop Total	Fold Enrichment	Bonferroni	Benjamini	FDR
GOTERM_BP_ALL	GO:0006520~cellular amino acid metabolic process	3	1.46341	0.77899	PEPD,EPRS,FAH	178	226	14116	1.0527	1	0.998437	100
GOTERM_BP_ALL	GO:0006519~cellular amino acid and derivative metabolic process	4	1.95122	0.821841	PEPD,EPRS,FAH,CKB	178	352	14116	0.901175	1	0.999172	100
GOTERM_BP_ALL	GO:0044106~cellular amine metabolic process	3	1.46341	0.898695	PEPD,EPRS,FAH	178	305	14116	0.780033	1	0.999874	100
Annotation Cluster 52	Enrichment Score: 0.07394424603293492
Category	Term	Count	%	PValue	Genes	List Total	Pop Hits	Pop Total	Fold Enrichment	Bonferroni	Benjamini	FDR
GOTERM_BP_ALL	GO:0008219~cell death	8	3.90244	0.803453	APP,ACTC1,DYNLL1,KIAA0196,BNIP3,POLB,HSPD1,RPS3	178	719	14116	0.882374	1	0.998885	100
GOTERM_BP_ALL	GO:0016265~death	8	3.90244	0.809116	APP,ACTC1,DYNLL1,KIAA0196,BNIP3,POLB,HSPD1,RPS3	178	724	14116	0.87628	1	0.998958	100
GOTERM_BP_ALL	GO:0006915~apoptosis	6	2.92683	0.878452	APP,ACTC1,DYNLL1,BNIP3,HSPD1,RPS3	178	602	14116	0.790399	1	0.999763	100
GOTERM_BP_ALL	GO:0012501~programmed cell death	6	2.92683	0.886204	APP,ACTC1,DYNLL1,BNIP3,HSPD1,RPS3	178	611	14116	0.778757	1	0.999813	100
Annotation Cluster 53	Enrichment Score: 0.04637686990400345
Category	Term	Count	%	PValue	Genes	List Total	Pop Hits	Pop Total	Fold Enrichment	Bonferroni	Benjamini	FDR
GOTERM_BP_ALL	GO:0019953~sexual reproduction	5	2.43902	0.830618	AFP,PRMT7,DYNLL1,RAN,ZAN	178	458	14116	0.865757	1	0.999315	100
GOTERM_BP_ALL	GO:0007276~gamete generation	4	1.95122	0.876516	AFP,PRMT7,DYNLL1,RAN	178	395	14116	0.803072	1	0.999758	100
GOTERM_BP_ALL	GO:0032504~multicellular organism reproduction	4	1.95122	0.946598	AFP,PRMT7,DYNLL1,RAN	178	487	14116	0.651362	1	0.999986	100
GOTERM_BP_ALL	GO:0048609~reproductive process in a multicellular organism	4	1.95122	0.946598	AFP,PRMT7,DYNLL1,RAN	178	487	14116	0.651362	1	0.999986	100
Annotation Cluster 54	Enrichment Score: 0.041464913932807365
Category	Term	Count	%	PValue	Genes	List Total	Pop Hits	Pop Total	Fold Enrichment	Bonferroni	Benjamini	FDR
GOTERM_BP_ALL	GO:0016477~cell migration	3	1.46341	0.864199	KATNA1,TOP2B,APC	178	276	14116	0.861993	1	0.99968	100
GOTERM_BP_ALL	GO:0051674~localization of cell	3	1.46341	0.900746	KATNA1,TOP2B,APC	178	307	14116	0.774952	1	0.999881	100
GOTERM_BP_ALL	GO:0048870~cell motility	3	1.46341	0.900746	KATNA1,TOP2B,APC	178	307	14116	0.774952	1	0.999881	100
GOTERM_BP_ALL	GO:0040011~locomotion	3	1.46341	0.973467	KATNA1,TOP2B,APC	178	431	14116	0.551996	1	0.999999	100
